# Supplementary material for: Whole Genome Association Mapping of Fusarium Head Blight Resistance in European Winter Wheat (Triticum aestivum L.)
Source: PLoS One. 2013 Feb 22;8(2):e57500. doi: 10.1371/journal.pone.0057500 (PMC3579808; doi:10.1371/journal.pone.0057500)
Supplement: Table S1 — Fusarium head blight scores of 372 varieties. FHB scores (FHB incidence×FHB severity) were assessed in four environments. The BLUEs were calculated across all environments using restricted maximum likelihood (REML). A low FHB score relates to high resistance, while a high FHB score relates to high susceptibility to FHB. (XLSX) [file pone.0057500.s003.xlsx]

## Sheet: sorted
Variety name	2009.CEC			2009.AHL			2010.AHL			2010.BOD			BLUEs
	Incidence_mean	Severity_mean	Mean_FHB score	Incidence_mean	Severity_mean	Mean_FHB score	Incidence_mean	Severity_mean	Mean_FHB score	Incidence_mean	Severity_mean	Mean_FHB score	Incidence	Severity	FHB score
Actros	20.3333	38.3333	7.79444	27.7222	29.4444	8.16265	27.1111	37.2222	10.0914	34.3333	36.3333	12.4744	27.3725	35.33	9.6275
Akratos	6.33333	18.3333	1.16111	15.8333	18.5556	2.93796	33.3333	34.6667	11.5556	28.8889	23.3333	6.74074	21.095	23.7225	5.6
Akteur	6.58333	31.6667	2.08472	11.1667	22	2.45667	22	30.2222	6.64889	17.4444	20	3.48889	14.2975	25.9725	3.67
Alidos	22.5	30.3333	6.825	26.2222	27.2222	7.13827	33.3333	34.1111	11.3704	37.6667	27.7778	10.463	29.93	29.86	8.95
Altos	13.5	30.8333	4.1625	22.2778	26.1111	5.81698	23.8889	32.2222	7.69753	23.6667	26.1111	6.17963	20.835	28.8175	5.965
Anthus	2.83333	27.5	0.779167	13.5556	22.2222	3.01235	25	39.4444	9.86111	17	26.8889	4.57111	14.5975	29.0125	4.555
Asketis	13.3333	29.1667	3.88889	16.9444	24.1111	4.08549	15.4444	29.4444	4.54753	30.2222	27.2222	8.22716	18.9825	27.485	5.19
Astron	14.75	27.5	4.05625	16.2333	19.8889	3.22863	16.3333	29.4444	4.80926	23.8889	23	5.49444	17.8	24.9575	4.3975
Atlantis	3.33333	27.5	0.916667	16.6667	21.8889	3.64815	22.1111	32.7778	7.24753	16.1111	18	2.9	14.555	25.0425	3.68
Batis	4.66667	14.5	0.676667	13.6111	21.3333	2.9037	18.7778	33.5556	6.30099	20.6667	21.1111	4.36296	14.4325	22.625	3.56
Biscay	28	38.3333	10.7333	27.2222	28.8889	7.8642	34.4444	37.7778	13.0123	28.0556	26.8889	7.54383	29.43	32.9725	9.785
Boomer	26.6667	38.3333	10.2222	24.4444	30.2222	7.38765	44.1111	43.3333	19.1148	41.0556	33	13.5483	34.07	36.22	12.5675
Borneo	8.08333	26.6667	2.15556	15.2222	20.5556	3.12901	36.4444	40	14.5778	31.0556	25.5556	7.93642	22.7	28.1975	6.9525
Brilliant	20.8333	35	7.29167	19.0556	26.3333	5.01796	16.1111	33.8889	5.45988	19.4444	29.6667	5.76852	18.86	31.2225	5.885
Bussard	3.08333	21.1667	0.652639	10.3889	21	2.18167	28.3333	43.8889	12.4352	21.1111	31.8889	6.7321	15.7275	29.4875	5.5
Buteo	11	23.6667	2.60333	19.7889	23	4.55144	21.1111	40.5556	8.56173	19.1667	23.8889	4.5787	17.7675	27.78	5.0725
Campari	9.33333	28.3333	2.64444	18.9444	24.6667	4.67296	26.6667	26.1111	6.96296	30.3889	28.3333	8.61019	21.3325	26.86	5.72
Capnor	12.8333	21.6667	2.78056	15.2222	26.3333	4.00852	36.7778	37.4444	13.7712	30.6667	26.8889	8.24593	23.875	28.0825	7.2025
Cardos	18.8333	33.3333	6.27778	25	25.7778	6.44444	19.4444	33.3333	6.48148	26.1111	26.2222	6.84691	22.345	29.665	6.5125
Carenius	8.66667	27	2.34	10.0111	20.7778	2.08009	29.3333	41.3333	12.1244	25.1111	25	6.27778	18.28	28.5275	5.705
Centrum	4.75	18.3333	0.870833	9.83333	20	1.96667	16.0556	23.8889	3.83549	10.0556	21.1111	2.12284	10.175	20.8325	2.2
Certo	19.8333	34.1667	6.77639	22.7778	23.6667	5.39074	37.3333	39.1111	14.6015	35.1667	26.6667	9.37778	28.7775	30.905	9.0375
Cetus	31.6667	35.8333	11.3472	30.3333	29.4444	8.93148	35.7778	34.4444	12.3235	48.4444	37.2222	18.0321	36.555	34.2325	12.6575
Compliment	11.0833	25.8333	2.86319	21.2222	26.1111	5.54136	21.6667	28.8889	6.25926	26.7222	20.5556	5.4929	20.1725	25.3475	5.0375
Contra	31.1667	38.3333	11.9472	42	36.6667	15.4	43.8889	41.6667	18.287	58.2222	39.3333	22.9007	43.82	39	17.135
Cubus	21.5	38.3333	8.24167	24.8333	26.8889	6.67741	26.8889	35.5556	9.56049	36.5	34.6667	12.6533	27.43	33.8625	9.2825
Dekan	24.6667	38.3333	9.45556	19.2222	30.5556	5.87346	19.5556	37.7778	7.38765	19.5556	24.4444	4.78025	20.7525	32.7775	6.875
Discus	6.08333	24.1667	1.47014	12.9444	27.2222	3.52377	6.44444	26.1111	1.68272	17.6111	28	4.93111	10.7675	26.375	2.9
Drifter	11.5833	22	2.54833	28.1667	28	7.88667	32	40	12.8	39.4444	25.7778	10.1679	27.7975	28.945	8.3525
Elegant	9.66667	20.8333	2.01389	15.7222	23.3333	3.66852	22.3333	33.3333	7.44444	38.8889	32.2222	12.5309	21.6525	27.4275	6.4125
Ellvis	16.6667	30	5	28.4444	31.3333	8.91259	25.6667	35.5556	9.12593	29.7778	29.6667	8.83407	25.14	31.64	7.9675
Enorm	17	32.5	5.525	19.2222	28.5556	5.48901	26.3333	35.7778	9.42148	27.3333	29.6667	8.10889	22.47	31.6275	7.1375
Esket	2.66667	19.1667	0.511111	12.6667	31.1111	3.94074	31.8889	38.8889	12.4012	19.6667	30	5.9	16.725	29.7925	5.6875
Fedor	24.6667	30	7.4	33.6111	31.8889	10.7182	41.6667	38.3333	15.9722	40.7778	30.5556	12.4599	35.1825	32.695	11.6375
Flair	29.1667	35.8333	10.4514	25.9444	31.1111	8.0716	50.5556	42.7778	21.6265	29.8889	31.3333	9.36519	33.89	35.2625	12.38
Format	6.58333	30	1.975	14.7222	18.5556	2.73179	26.7778	37.4444	10.0268	16.5556	15.7778	2.6121	16.16	25.445	4.3375
Greif	27	48.3333	13.05	19.8889	27.2222	5.4142	36.8889	45.5556	16.8049	15.7778	33.8889	5.34691	24.89	38.75	10.1525
Haldor	50.8333	38.3333	19.4861	41.8889	31.2222	13.0786	40.2222	34.4444	13.8543	39.3333	29.8889	11.7563	43.0675	33.47	14.545
Hermann	7.66667	22	1.68667	16.5556	27.2222	4.50679	19	33.3333	6.33333	15.8889	23.8889	3.79568	14.78	26.61	4.0825
Heroldo	23.1667	34.1667	7.91528	24.3333	31.4444	7.65148	54.4444	53.8889	29.3395	39.6667	38	15.0733	35.4025	39.375	14.995
Impression	8.16667	25.8333	2.10972	13.5	20	2.7	17.5556	35.2222	6.18346	27.7222	27	7.485	16.7375	27.0125	4.62
Inspiration	19.1667	36.6667	7.02778	38.3889	33.8889	13.0096	52.2222	46.1111	24.0802	33.8889	26.5556	8.99938	35.9175	35.8075	13.28
Jenga	15.6667	22.8333	3.57722	15.8333	25	3.95833	23.6667	34.4444	8.15185	23.6667	24.1111	5.7063	19.71	26.595	5.35
Koch	27	30.8333	8.325	50.2222	40.4444	20.3121	51.3333	46.1111	23.6704	50.4444	39.1111	19.7294	44.7475	39.1225	18.01
Kontrast	32	36.6667	11.7333	45.7778	39.2222	17.9551	13.6667	38.3333	5.23889	32.2222	31.3333	10.0963	30.9175	36.3875	11.2575
Kranich	5.91667	25	1.47917	8.94444	16.3333	1.46093	9.11111	30.2222	2.75358	14.7222	20.7778	3.05895	9.6725	23.0825	2.1875
Leiffer	11.6667	24.5	2.85833	25.2222	32.2222	8.12716	20.6667	36.8889	7.6237	17.3333	21.6667	3.75556	18.7225	28.82	5.5925
Limes	19.5	28.3333	5.525	24.6667	34.4444	8.4963	36.1111	39.4444	14.2438	37.0556	31	11.4872	29.335	33.3025	9.94
Lucius	3	25	0.75	9.83333	18.5556	1.82463	12.2222	30.5556	3.73457	11.4444	18	2.06	9.1225	23.03	2.09
Ludwig	15	29.5	4.425	19.1667	26.8889	5.1537	18.5556	35	6.49444	20.2222	26	5.25778	18.2375	29.3475	5.3325
Magister	7.66667	23.3333	1.78889	9.55556	18.8889	1.80494	19.4444	34.4444	6.69753	16.8889	20.5556	3.4716	13.39	24.305	3.44
Magnus	2.91667	27.5	0.802083	15.7222	26.3333	4.14019	13.4444	35.5556	4.78025	21.8889	23.8889	5.22901	13.4925	28.32	3.7375
Manager	25	37.5	9.375	13.1222	27.7778	3.64506	34.1111	41.1111	14.0235	25.5	27.7778	7.08333	24.4325	33.5425	8.5325
Mandub	17.5	30	5.25	11.3333	22.7778	2.58148	29.6667	38.8889	11.537	22.0556	28.8889	6.3716	20.14	30.14	6.435
Manhattan	20.6667	40	8.26667	30.4444	29.3333	8.93037	21.6667	22.7778	4.93519	30	31.1111	9.33333	25.695	30.805	7.8675
Maverick	35	40	14	21.4444	35.5556	7.62469	38.1111	47.7778	18.2086	32.5556	34.1111	11.1051	31.7775	39.3625	12.735
Meteor	11.4167	16.1667	1.84569	14.5	19.1111	2.77111	7.88889	27.7778	2.19136	14.9444	22.2222	3.32099	12.1875	21.32	2.5325
Meunier	19.3333	35.8333	6.92778	33.1111	35.7778	11.8464	30.2222	38.8889	11.7531	37.4444	34.6667	12.9807	30.025	36.2925	10.8775
Milvus	10.1667	29.1667	2.96528	15.3333	22.2222	3.40741	32.4444	38.8889	12.6173	31.1111	27.2222	8.46914	22.2625	29.375	6.8675
Mirage	19.3333	24.1667	4.67222	30.6889	33.6667	10.3319	29.4444	43.8889	12.9228	34.1111	29.4444	10.0438	28.3925	32.7925	9.49
Monopol	7.66667	34.1667	2.61944	17.2778	26.6667	4.60741	29.4444	46.1111	13.5772	16	30	4.8	17.5975	34.2375	6.4025
Mulan	13	29.1667	3.79167	20.3333	30.5556	6.21296	25.5556	37.7778	9.65432	24.6667	23.3333	5.75556	20.89	30.21	6.3525
Naturastar	7	30.8333	2.15833	10.0556	24.1111	2.42451	27.5556	41.1111	11.3284	29.8889	23.7778	7.10691	18.6275	29.9575	5.755
Olivin	3.16667	33.3333	1.05556	6.27778	14.1111	0.885864	3.83333	19.1111	0.732593	9.22222	12.6667	1.16815	5.625	19.805	0.9625
Opus	22.3333	41.6667	9.30556	37	35	12.95	61.6667	56.1111	34.6019	53	42.4444	22.4956	43.5	43.805	19.84
Paroli	39.1667	39.1667	15.3403	52.4444	41.8889	21.9684	30.8889	47.7778	14.758	45.3333	39.1111	17.7304	41.9575	41.9875	17.45
Petrus	0.916667	16.6667	0.152778	5.77778	15.5556	0.898765	23.4444	33.5556	7.86691	5.55556	14.4444	0.802469	8.925	20.0575	2.43
Piko	1.83333	17.5	0.320833	3.83333	13.7778	0.528148	15.8889	28.8889	4.59012	7	13.7778	0.964444	7.1375	18.4875	1.6
Potenzial	16.3333	35	5.71667	11.2778	27.8889	3.14525	26.2222	34.1111	8.94469	15.7222	30.2222	4.7516	17.3875	31.805	5.64
Privileg	9.66667	28.3333	2.73889	11.5556	23.8889	2.76049	31.1111	44.4444	13.8272	29.5	32.2222	9.50556	20.46	32.22	7.21
Quebon	34.5	35	12.075	50.6889	38.3333	19.4307	57.7778	49.1111	28.3753	45.1111	36.7778	16.5909	47.02	39.805	19.12
Retro	6.83333	25	1.70833	20.1778	23.5556	4.75299	16.3333	20.5556	3.35741	37.6111	25.5556	9.61173	20.2375	23.67	4.8575
Ritmo	20.5	33.3333	6.83333	35.8333	35	12.5417	46.1111	45	20.75	46.6667	39.6667	18.5111	37.2775	38.25	14.6575
Romanus	1	18.6667	0.186667	5.94444	15.2222	0.904877	16.4444	32.2222	5.29877	9	22.7778	2.05	8.095	22.2225	2.11
Schamane	14.8333	28.5	4.2275	28.6111	25.5556	7.31173	40.2222	41.6667	16.7593	46	31.3333	14.4133	32.415	31.765	10.6775
Skagen	3.83333	29.1667	1.11806	15	28.8889	4.33333	19.2778	24.4444	4.71235	25	26.1111	6.52778	15.7775	27.1525	4.1725
Skalmeje	2.25	25.8333	0.58125	8.22222	20.5556	1.69012	19.7778	36.3333	7.18593	15.7778	24.4444	3.85679	11.5075	26.79	3.33
Skater	25.5	39.1667	9.9875	24.7778	33.8889	8.39691	22.1667	35.5556	7.88148	37.3333	30.2222	11.283	27.445	34.71	9.3875
Sobi	13.8333	29.1667	4.03472	12.8333	21.8889	2.80907	17.4444	29.6667	5.17519	14.1111	25.7778	3.63753	14.5525	26.6275	3.915
Sokrates	10.8333	23.3333	2.52778	13.4444	21.8889	2.94284	18.2222	37.2222	6.78272	23.5556	27.7778	6.54321	16.5125	27.555	4.6975
Solitär	4.83333	22.5	1.0875	5.72222	16.6667	0.953704	10.2778	28.3333	2.91204	9.77778	20	1.95556	7.6525	21.875	1.7275
Striker	17.6667	27.5	4.85833	23.0556	27.2222	6.27623	33	37.7778	12.4667	29.1111	25.3333	7.37481	25.71	29.4575	7.745
SW Topper	65.8333	47.5	31.2708	73.8889	53.3333	39.4074	62.7778	46.1111	28.9475	64.1111	44.1111	28.2801	66.6525	47.7625	31.9775
Tambor	2.58333	24.5	0.632917	15.6667	26.3333	4.12556	45	40.5556	18.25	31.8889	31.3333	9.99185	23.785	30.68	8.25
Tarso	13.6667	31.6667	4.32778	16.1222	22.6667	3.65437	15.8889	38.3333	6.09074	15.8889	21.8889	3.4779	15.3925	28.64	4.3875
Tommi	7.66667	35.8333	2.74722	17	22.2222	3.77778	25.1111	41.3333	10.3793	30	32.1111	9.63333	19.945	32.8725	6.635
Toras	1.58333	14.1667	0.224306	9.55556	14.1111	1.3484	2.22222	14.4444	0.320988	22.2778	25.5556	5.69321	8.91	17.07	1.895
Toronto	11	25.8333	2.84167	18.7222	22.2222	4.16049	32.3333	40.2222	13.0052	27.9444	22.2222	6.20988	22.4975	27.6225	6.555
Transit	16.8333	24.5	4.12417	20.6667	25	5.16667	30	34.4444	10.3333	26.3889	21	5.54167	23.4725	26.235	6.29
Tuareg	17	43.3333	7.36667	32.4444	30.2222	9.80543	41.3333	40.7778	16.8548	37	33.3333	12.3333	31.9425	36.915	11.59
Tukan	20.8333	33.3333	6.94444	21.1111	29.6667	6.26296	32.4444	41.1111	13.3383	39.6667	39.1111	15.5141	28.5125	35.805	10.5125
Tulsa	28.6667	35.8333	10.2722	22.5556	26.6667	6.01481	53.3333	41.8889	22.3407	40.7778	36.3333	14.8159	36.335	35.18	13.36
Türkis	7.66667	22.5	1.725	14	20.4444	2.86222	39.4444	41.6667	16.4352	32.6111	28.3333	9.23981	23.43	28.235	7.5675
Winnetou	34.1667	33.3333	11.3889	30.1111	28	8.43111	50.5556	42.2222	21.3457	40.7778	30.2222	12.324	38.905	33.4425	13.3725
Zentos	8.91667	24.1667	2.15486	20.6667	21.5556	4.45481	9.88889	33.3333	3.2963	10.5556	21.6667	2.28704	12.51	25.1825	3.0475
Zobel	5.33333	32.5	1.73333	10.4444	19.1111	1.99605	44.3333	43.3333	19.2111	25.1111	27.6667	6.94741	21.3025	30.6525	7.4725
Cliff	34.1667	37.5	12.8125	54.1111	48.5556	26.274	27.2222	32.7778	8.92284	45.2222	29.4444	13.3154	40.18	37.07	15.33
Dream	1.75	10	0.175	7.66667	13.5556	1.03926	10.7778	26.6667	2.87407	23.1111	21	4.85333	10.8275	17.8075	2.235
Florett	31.5	37.5	11.8125	31.5	35.7778	11.27	31.6667	27.4444	8.69074	41.3333	40	16.5333	34	35.18	12.075
History	8.41667	26.6667	2.24444	8.22222	20.4444	1.68099	13.5556	31.6667	4.29259	14.0556	23.5556	3.31086	11.065	25.585	2.88
Lindos	12.3333	22.5	2.775	24.6167	28	6.89267	14.5556	34.4444	5.01358	31.8889	24.4444	7.79506	20.85	27.345	5.62
Julius	12	24.8333	2.98	22.7222	25.1111	5.7058	29.3333	26.1111	7.65926	38.3333	28.8889	11.0741	25.595	26.235	6.855
Tiger	20.8333	32.5	6.77083	21.6667	28	6.06667	29.8889	37.2222	11.1253	21.7778	30.5556	6.65432	23.5425	32.07	7.655
Exotic	30.8333	33.3333	10.2778	32.7778	37.7778	12.3827	16	32.7778	5.24444	15.5556	27.1111	4.21728	23.7925	32.75	8.03
Andalou	36.6667	39.1667	14.3611	58.8889	45	26.5	46.1111	45.5556	21.0062	49.6667	39	19.37	47.835	42.1825	20.31
LOCH 3754 Adlon	16.8333	28.3333	4.76944	27.8889	27.7778	7.74691	44.4444	44.6667	19.8519	35.1667	25.4444	8.94796	31.0825	31.555	10.33
Acienda	32.5	30	9.75	59.6667	47.7778	28.5074	35.6667	35.5556	12.6815	32	24.8889	7.96444	39.96	34.5575	14.725
Aguila	41.6667	40	16.6667	42	45	18.9	33.3333	36.6667	12.2222	41.1111	36.6667	15.0741	39.5275	39.585	15.715
Alcazar	55.8333	45	25.125	59.2222	52.4444	31.0588	39.1111	37.2222	14.558	51.4444	37.6667	19.3774	51.4	43.0825	22.5325
Allister	32.5	35	11.375	51.8889	41.6667	21.6204	39.3333	37.2222	14.6407	33.1111	34.4444	11.4049	39.2075	37.0825	14.76
Arack	49.1667	47.5	23.3542	58.8889	40.7778	24.0136	50.2222	48.3333	24.2741	53.8889	41	22.0944	53.0425	44.4025	23.43
Arobase	58.3333	50.8333	29.6528	59.4444	51.8889	30.8451	38	41.6667	15.8333	52.7778	42.6667	22.5185	52.1375	46.765	24.7125
Astuce	24.3333	36.6667	8.92222	29.6111	30.5556	9.04784	62.7778	53.8889	33.8302	60.3333	43.8889	26.4796	44.2625	41.2525	19.57
Attlass	14.6667	31.6667	4.64444	24.7889	25.2222	6.25231	9.55556	22.2222	2.12346	27	26.1111	7.05	19.005	26.305	5.015
Aubusson	35	28.3333	9.91667	36	37.7778	13.6	36.6667	38.3333	14.0556	50.2222	33.5556	16.8523	39.4725	34.5	13.6075
Autan	35.3333	37.5	13.25	48.8889	42.7778	20.9136	35.7778	42.7778	15.3049	44.4444	35.2222	15.6543	41.11	39.57	16.2775
Avantage	22.8333	28.3333	6.46944	30.1667	27.7778	8.37963	40.7778	43	17.5344	33.4444	28.7778	9.62457	31.805	31.9725	10.5
Azimut	25.5	31.6667	8.075	30.5556	31.3333	9.57407	17.4444	38.3333	6.68704	28.2222	28.3333	7.9963	25.43	32.415	8.085
Azzuro	38.3333	42.5	16.2917	23.1111	33.3333	7.7037	20.5556	35	7.19444	23.6667	34.4444	8.15185	26.4175	36.3175	9.8325
Bagatelle 007	20.3333	31.6667	6.43889	16.7222	35.2222	5.88994	21.2222	35.5556	7.54568	28.8889	29.4444	8.50617	21.79	32.9725	7.0975
Balance	30	38.3333	11.5	40.1667	36.6667	14.7278	33.4444	40.2222	13.4521	37.2222	33.3333	12.4074	35.2075	37.1375	13.0225
Baltimor	18.6667	36.6667	6.84444	27.1111	33.5556	9.09728	24.4444	41.1111	10.0494	46.4444	35.4444	16.462	29.165	36.695	10.6125
Bastide	43.3333	38.3333	16.6111	67.7778	55.2222	37.4284	35.8889	41.6667	14.9537	57.2222	37.1111	21.2358	51.055	43.0825	22.5575
Boston	26.3333	35	9.21667	29.7778	35.7778	10.6538	35	42.7778	14.9722	42.1111	31	13.0544	33.305	36.14	11.9725
Brando	40	35.8333	14.3333	50.1111	40	20.0444	52.4444	48	25.1733	39.3333	33	12.98	45.47	39.2075	18.13
Calisto	21.8333	41.6667	9.09722	26.3333	36.6667	9.65556	23.6667	37.7778	8.94074	40.2222	34.3333	13.8096	28.0125	37.6125	10.3775
Campero	43.3333	39.1667	16.9722	54.6667	51.6667	28.2444	39	44.4444	17.3333	59.4444	41.8889	24.9006	49.11	44.2925	21.86
Caphorn	39.1667	44.1667	17.2986	61.6667	43.8889	27.0648	44.4444	47.7778	21.2346	61.1111	47.4444	28.9938	51.5975	45.82	23.645
Caribou	52.5	50	26.25	61.1111	51.1111	31.2346	38.3333	40.5556	15.5463	44.1111	33.3333	14.7037	49.0125	43.75	21.9325
Catalan	40	48.3333	19.3333	67.7778	55	37.2778	42.7778	40.5556	17.3488	45.7778	36	16.48	49.085	44.9725	22.61
Cezanne	29.1667	29.1667	8.50694	34.6667	33	11.44	38.3333	40.7778	15.6315	39.2222	36.3333	14.2507	35.3475	34.82	12.4575
Chagall	56.6667	48.3333	27.3889	59.6667	48.5556	28.9715	44.2222	39.4444	17.4432	59.7222	41.3333	24.6852	55.07	44.415	24.6225
Charger	67.5	55.8333	37.6875	67.7778	53.3333	36.1481	37	45.5556	16.8556	40.8889	34.6667	14.1748	53.2925	47.3475	26.2175
Craklin	53.3333	48.3333	25.7778	57.7778	45.2222	26.1284	48.5556	45	21.85	51.2222	37.4444	19.1799	52.7225	43.9975	23.235
Dinosor	45.8333	45.8333	21.0069	48	45	21.6	27.6667	36.1111	9.99074	37.7778	34.1111	12.8864	39.82	40.2625	16.3725
Ephoros	4.83333	18.1667	0.878056	14.5	24.1111	3.49611	14.5556	32.4444	4.72247	34.2222	25.7778	8.82173	17.0275	25.125	4.48
Epidoc	29.1667	27.8333	8.11806	31.5556	35.7778	11.2899	40.7778	37.2222	15.1784	41.7778	35.5556	14.8543	35.8225	34.0975	12.36
Equilibre	49.1667	53.3333	26.2222	55.5556	48.8889	27.1605	26.3333	35.5556	9.36296	49.2222	33.7778	16.6262	45.07	42.89	19.8425
Equinox	50	47.5	23.75	47.4444	38.3333	18.187	29.7778	35.5556	10.5877	49.1111	38.5556	18.9351	44.0825	39.9875	17.8675
Eveil	47.5	45	21.375	47.2222	40.7778	19.2562	45.5556	47.7778	21.7654	58.3333	40.7778	23.787	49.6525	43.585	21.55
Exotic	22.5	44.1667	9.9375	36.1111	38.3333	13.8426	22	35.5556	7.82222	29.5556	28.5556	8.43975	27.5425	36.655	10.01
Folio	22.1667	34.1667	7.57361	23.0556	38	8.76111	38.3333	39.1111	14.9926	49.5556	39.4444	19.5469	33.28	37.68	12.7175
Forban	24.3333	41.6667	10.1389	36.7222	27.4444	10.0782	35.5556	34.4444	12.2469	51.1111	32.2222	16.4691	36.93	33.9425	12.235
Garcia	25.3333	35	8.86667	57.2222	50	28.6111	25.6667	36.6667	9.41111	53.2222	37.1111	19.7514	40.36	39.695	16.66
Graindor	22.1667	25.3333	5.61556	19.6667	28.3333	5.57222	18.1111	30.2222	5.47358	23.7778	33.3333	7.92593	20.9325	29.3025	6.1475
Grisby	37.5	40.8333	15.3125	35.1667	35	12.3083	29.7778	37.2222	11.084	45.4444	34.3333	15.6026	36.9725	36.845	13.575
Hamac	48.3333	46.6667	22.5556	57.1111	43.2222	24.6847	42.2222	39.4444	16.6543	57.6667	39.1111	22.5541	51.3325	42.11	21.61
Haussmann	45	41.6667	18.75	41.4444	42.2222	17.4988	34.4444	39.6667	13.663	46.5556	36.3333	16.9152	41.86	39.9725	16.7075
Hourra	37	34.1667	12.6417	38.5	32.7778	12.6194	36.3333	39.4444	14.3315	38.4444	28.5556	10.978	37.5675	33.7375	12.6425
Incisif	52.5	55.8333	29.3125	56.8889	46.6667	26.5481	66.1111	57.2222	37.8302	61.8889	48.5556	30.0505	59.3475	52.07	30.935
Inoui	41.1667	44.1667	18.1819	44.4444	38.3333	17.037	38.1111	47.2222	17.9969	37	34.1111	12.6211	40.18	40.9575	16.46
Instinct	23.6667	31.6667	7.49444	37.3333	35.7778	13.357	36	35	12.6	36.8889	27.6667	10.2059	33.4725	32.53	10.915
Intact	45	40	18	38.4444	41	15.7622	38.7778	42.7778	16.5883	45.6667	31.1111	14.2074	41.9725	38.7225	16.14
Intense	48.3333	42.5	20.5417	56.5556	42.4444	24.0047	52.7778	45.2222	23.8673	49.4444	38.8889	19.2284	51.7775	42.2625	21.91
Isengrain	45.3333	45.8333	20.7778	40.5556	41.6667	16.8981	35.1111	43.3333	15.2148	52.2222	41.1111	21.4691	43.305	42.985	18.59
Kleber	47.5	45	21.375	56.4444	39.4444	22.2642	35.5556	45.5556	16.1975	57	42.1111	24.0033	49.125	43.0275	20.96
Levis	46.6667	45	21	31	35.7778	11.0911	31.8889	36.3333	11.5863	40.5556	33.5556	13.6086	37.53	37.6675	14.3225
Lona	26.1667	45	11.775	34.6667	47.7778	16.563	28.8889	43.3333	12.5185	40.3333	42.1111	16.9848	32.515	44.555	14.46
Macro	46.6667	49.1667	22.9444	62.2222	52.7778	32.8395	35.5556	37.2222	13.2346	53.8889	38	20.4778	49.585	44.2925	22.3725
Marcheval	30	35.8333	10.75	34.3333	37.7778	12.9704	33.2222	37.4444	12.4399	41.6667	36.6667	15.2778	34.805	36.93	12.86
Maxyl	60.8333	57.5	34.9792	60	52.7778	31.6667	38.1111	43.8889	16.7265	58.3333	43.8889	25.6019	54.3175	49.515	27.245
Mendel	40	46.6667	18.6667	56.1111	52.2222	29.3025	40.6111	43.3333	17.5981	52.2222	42.2222	22.0494	47.235	46.11	21.905
Mercato	12	19.5	2.34	16.1667	21.8889	3.5387	26.3333	33.8889	8.92407	28.4444	25.5556	7.26914	20.735	25.21	5.5175
Nirvana	20	31.6667	6.33333	21.8889	25.7778	5.64247	21.4444	31.6667	6.79074	21.9444	26.1111	5.72994	21.3175	28.8075	6.1225
Nuage	44.1667	45	19.875	37.5556	40.2222	15.1057	33.3333	34.8889	11.6296	41.4444	39.6667	16.4396	39.125	39.945	15.765
Octet	51.6667	45	23.25	43.5556	34.4444	15.0025	31.4444	36.6667	11.5296	37.1111	30	11.1333	40.945	36.5275	15.2275
Ordeal	35.3333	50	17.6667	53.5556	50	26.7778	44.6667	46.6667	20.8444	50.3333	43.5556	21.923	45.9725	47.5575	21.8025
Ornicar	30	32.5	9.75	32.1111	42.7778	13.7364	12.5556	32.2222	4.04568	22.5556	29.6667	6.69148	24.3075	34.2925	8.5575
Orpic	45.8333	45.8333	21.0069	51.3333	47.7778	24.5259	60.5556	50	30.2778	55.2222	41.1111	22.7025	53.235	46.18	24.63
Orvantis	46.6667	47.5	22.1667	46.3333	43.3333	20.0778	43.6667	41.3333	18.0489	72.7778	50	36.3889	52.3625	45.54	24.1725
Paladain	36.6667	42.5	15.5833	33.6667	37.2222	12.5315	48.1111	44.4444	21.3827	57	42.6667	24.32	43.8625	41.7075	18.4525
Paledor	2.25	29.1667	0.65625	16.6667	27.7778	4.62963	18.6667	35.2222	6.57481	23.1111	30.5556	7.06173	15.175	30.6825	4.73
Parador	19.5	35.8333	6.9875	31.8889	32.2222	10.2753	29.2222	36.3333	10.6174	32.1111	28.5556	9.16951	28.18	33.235	9.265
PR 22 R 28	24.5	35	8.575	37	33.3333	12.3333	32.7778	44.1111	14.4586	36	27.6667	9.96	32.57	35.0275	11.3325
PR22R20	35.3333	33.3333	11.7778	45.3333	34.8889	15.8163	35	35.2222	12.3278	51	38.8889	19.8333	41.665	35.5825	14.94
Pulsar	40.8333	40.8333	16.6736	46.6667	34.8889	16.2815	50.2222	37.4444	18.8054	58.8889	41.8889	24.6679	49.1525	38.7625	19.1075
Pytagor	38.6667	36.6667	14.1778	47.4444	39.1111	18.556	37.1111	39.4444	14.6383	40.8889	32.4444	13.2662	41.0275	36.915	15.1625
Quatuor	72.5	60	43.5	45.8333	44.4444	20.3704	61.1111	56.1111	34.2901	64.4444	46.8889	30.2173	60.97	51.86	32.095
Raison	15.6667	30.8333	4.83056	44	42.4444	18.6756	29.4444	36.6667	10.7963	36.4444	35.8889	13.0795	31.3875	36.4575	11.8475
Richepain	33.3333	35	11.6667	61.6667	55.5556	34.2593	35.8889	39.4444	14.1562	56.6667	43	24.3667	46.89	43.25	21.115
Rosario	50	48.3333	24.1667	56.6667	43	24.3667	36.5556	40.4444	14.7847	50.7778	38.2222	19.4084	48.5025	42.4975	20.6825
Royssac	64.1667	56.6667	36.3611	50.2778	46.4444	23.3512	50.3333	47.7778	24.0481	73.3333	56.6667	41.5556	59.5275	51.89	31.33
Runal	22.1667	26.6667	5.91111	18.7778	24.8889	4.67358	24.1111	28.3333	6.83148	35.8889	26.3333	9.45074	25.2375	26.555	6.715
Samurai	16.8333	38.3333	6.45278	28.3889	30.3333	8.6113	23.8889	41.1111	9.82099	46.2222	38.3333	17.7185	28.8325	37.025	10.65
Sankara	47	40.8333	19.1917	45.7778	39.4444	18.0568	56.1111	49.4444	27.7438	58	41.8889	24.2956	51.7225	42.9	22.3225
Scorpion 25	22	35	7.7	34.6111	37.4444	12.9599	24.2778	35	8.49722	57.4444	41.3333	23.7437	34.5825	37.1925	13.225
Semafor	29.6667	38.3333	11.3722	55.5556	47.7778	26.5432	42	37.2222	15.6333	43.1111	34.4444	14.8494	42.585	39.4425	17.0975
Seyrac	25	30.8333	7.70833	44.2222	42.4444	18.7699	37.4444	38.8889	14.5617	50.4444	37.6667	19.0007	39.275	37.4575	15.01
Sisley	50	45	22.5	76.1111	58.8889	44.821	47.4444	46.1111	21.8772	59.1111	44.4444	26.2716	58.165	48.61	28.8675
Sogood	41.6667	42.5	17.7083	47.4444	40.2222	19.0832	44.1111	43.8889	19.3599	57.2222	41.6667	23.8426	47.61	42.07	19.9975
Tamaro	20.3333	39.1667	7.96389	19.8333	38.3333	7.60278	28.8889	41.6667	12.037	25.7778	36.3333	9.36593	23.7075	38.875	9.2425
Tapidor	29.5	42.5	12.5375	36	36.6667	13.2	19.1111	30.2222	5.7758	41.2222	33.3333	13.7407	31.4575	35.68	11.315
Titlis	6.33333	26.6667	1.68889	13.7778	26.5556	3.65877	10.2222	30.7778	3.14617	12.8889	30.5556	3.93827	10.805	28.6425	3.11
Toisondor	39.1667	35	13.7083	44.3333	31.6667	14.0389	49.7778	41.1111	20.4642	48.3333	42.4444	20.5148	45.4025	37.555	17.18
Trocadero	23.6667	29.5	6.98167	35.7778	38.8889	13.9136	45	43.3333	19.5	35.7778	34.3333	12.2837	35.0575	36.5125	13.1675
Versailles	25.5	38.3333	9.775	41.1111	30.5556	12.5617	42.4444	44.4444	18.8642	53	38.5556	20.4344	40.5125	37.9725	15.4075
CCB Ingénio	43.3333	38.3333	16.6111	26.4444	30.5556	8.08025	29.6667	39.4444	11.7019	29.2778	28.3333	8.29537	32.18	34.165	11.1725
Inédit	47.5	50	23.75	43	48.3333	20.7833	27.4444	41.6667	11.4352	40.4444	36.6667	14.8296	39.595	44.1675	17.7
CCB Préférence	44.1667	44.1667	19.5069	28.4444	38	10.8089	29.4444	38.3333	11.287	48.5556	37.7778	18.3432	37.6525	39.57	14.9875
Intérêt	36.6667	39.1667	14.3611	32.6111	37.7778	12.3198	44.7778	45	20.15	47.1111	36	16.96	40.2925	39.4875	15.9475
Expert	38.3333	47.5	18.2083	42.2222	35.5556	15.0123	35.3333	36	12.72	36.6667	33.3333	12.2222	38.1375	38.0975	14.54
Bueno	23.6667	40.8333	9.66389	47.4444	41.6667	19.7685	37.5556	42.2222	15.8568	40.2222	35	14.0778	37.2225	39.93	14.8425
H05581A	19.1667	34.1667	6.54861	15.6111	33.3333	5.2037	18.2222	37.2222	6.78272	32.7778	30.5556	10.0154	21.445	33.82	7.1375
H04438	13.5	27.8333	3.7575	32.8889	31	10.1956	38.8889	41.3333	16.0741	42.5556	31.5556	13.4286	31.96	32.93	10.865
H03311	13.3333	35	4.66667	20.4444	26.3333	5.3837	17.6667	33.3333	5.88889	19.5556	26.1111	5.10617	17.75	30.1925	5.2625
H03309	42	48.3333	20.3	34.3333	38.8889	13.3519	44.6667	50.5556	22.5815	38.5556	31.6667	12.2093	39.89	42.3625	17.11
Innov	38.3333	48.3333	18.5278	44.4444	38.3333	17.037	31.5556	39.6667	12.517	37.1111	36	13.36	37.86	40.5825	15.3625
Oratorio	25.1667	35	8.80833	42.2222	41.8889	17.6864	31.4444	33	10.3767	43.5556	30.2222	13.1635	35.5975	35.0275	12.51
Recital	32.8333	38.3333	12.5861	36.1111	32.4444	11.716	36.8889	35.5556	13.116	42.2222	29.4444	12.4321	37.0125	33.9425	12.465
PR22R58	17.3333	30	5.2	30.3333	35	10.6167	50	45	22.5	37.2222	30.7778	11.4562	33.72	35.195	12.445
Premio	12.8333	21.6667	2.78056	19.6111	29.4444	5.77438	8.83333	34.6667	3.06222	15.4444	33.8889	5.23395	14.1775	29.9175	4.21
Bermude	35.3333	45.8333	16.1944	37.1111	45.5556	16.9062	28	33.8889	9.48889	36.2222	28.3333	10.263	34.165	38.4025	13.2125
Euclide	22	29.1667	6.41667	37.7778	39.4444	14.9012	44.6667	44.4444	19.8519	49.5556	40	19.8222	38.5025	38.2625	15.2475
Aldric	41.6667	35	14.5833	40.4444	42.2222	17.0765	26.6667	34.1111	9.0963	25.2222	28.5556	7.20235	33.5	34.9725	11.99
Altigo	27.5	39.1667	10.7708	32.4444	36.3333	11.7881	32.2222	34.4444	11.0988	47.5556	34.1111	16.2217	34.93	36.0125	12.47
Bagou	44.1667	40	17.6667	65	46.3333	30.1167	30.4444	35.5556	10.8247	37	34.4444	12.7444	44.1525	39.0825	17.8375
Boisseau	45.8333	42.5	19.4792	39.3889	40.5556	15.9744	47	39.4444	18.5389	47.7778	33.5556	16.0321	45	39.015	17.505
Iridium	40.8333	43.3333	17.6944	55.3333	43.3333	23.9778	42.2222	44.4444	18.7654	51	36.6667	18.7	47.345	41.9425	19.785
Andi	7.33333	27.5	2.01667	18.2222	22.2222	4.04938	34.4444	37.7778	13.0123	52	40	20.8	27.9975	31.875	9.97
Ambition	21.1667	40.8333	8.64306	34.3889	32.6667	11.2337	26.6667	40	10.6667	25.5556	19.1111	4.88395	26.9475	33.1525	8.855
Bill	15.6667	29.1667	4.56944	19.4444	28.3333	5.50926	27.5556	36.6667	10.1037	43.7778	34.6667	15.1763	26.6125	32.21	8.84
Cassiopeia	35	38.3333	13.4167	47.2222	39.4444	18.6265	42.4444	36.6667	15.563	40.6667	28.3333	11.5222	41.3325	35.6925	14.7825
Contur	14.1667	28.3333	4.01389	30.6667	31.3333	9.60889	62.2222	51.6667	32.1481	52.5556	40.4444	21.2558	39.905	37.9425	16.7575
Fastnet	40.8333	31.6667	12.9306	45	34.3333	15.45	30.4444	37.2222	11.3321	45.7778	31.8889	14.598	40.5125	33.7775	13.5775
Frument	25	33.3333	8.33333	35.8889	36.1111	12.9599	35.3333	41.1111	14.5259	43.6111	33.5556	14.634	34.9575	36.0275	12.6125
Hereford	18.1667	27.5	4.99583	39.5	34.4444	13.6056	28.3333	42.2222	11.963	33	29.4444	9.71667	29.75	33.4	10.0725
Hereward	18.3333	27.5	5.04167	30.4444	29.1111	8.86272	36.8889	41.6667	15.3704	42.8889	36.5556	15.6783	32.1375	33.71	11.2375
Portland	28.6667	29.1667	8.36111	42	37.7778	15.8667	37.8889	42.7778	16.208	44.2222	34.6667	15.3304	38.195	36.1	13.9425
Senat	15.5	31.6667	4.90833	26.1111	27.2222	7.10802	34.2222	33.8889	11.5975	36.5556	28.8889	10.5605	28.0975	30.4175	8.545
Smuggler	23	30.8333	7.09167	26.1111	32.2222	8.41358	20.8889	33.8889	7.07901	38.5556	36.6667	14.137	27.14	33.4025	9.18
Solist	11.8333	30	3.55	22	24.1111	5.30444	38.8889	38.3333	14.9074	31.7222	26.4444	8.38877	26.11	29.72	8.0375
Symbol	21.5	36.6667	7.88333	21.3333	29.4444	6.28148	42.2222	45.2222	19.0938	41.8889	40	16.7556	31.735	37.8325	12.5025
Torkil	12.5	30	3.75	38.4444	35.2222	13.541	40	46.1111	18.4444	50.8889	40.2222	20.4686	35.4575	37.8875	14.05
Trintella	22.5833	32	7.22667	39.7222	32.2222	12.7994	36.8889	39.4444	14.5506	38.4444	31.6667	12.1741	34.4075	33.8325	11.6875
Tuscan	61.6667	54.1667	33.4028	76.6667	62.2222	47.7037	43.7778	43.8889	19.2136	70	49.1111	34.3778	63.03	52.3475	33.6725
Zanatan	40.8333	38.3333	15.6528	37	32.4444	12.0044	38.1111	40	15.2444	46.8889	39.8889	18.7035	40.7075	37.665	15.3975
Achat	5.66667	29.1667	1.65278	26.7222	29.1111	7.77914	33.6667	46.1111	15.5241	33.7778	32.2222	10.884	24.96	34.1525	8.9575
Antonius	7.66667	15.3333	1.17556	14.8333	26.1111	3.87315	14.9444	30.5556	4.56636	10.8889	21.1111	2.29877	12.0825	23.2775	2.98
Astrado	7.66667	21.6667	1.66111	12.3333	28.8889	3.56296	33.8889	42.7778	14.4969	28.8889	23.2222	6.70864	20.695	29.14	6.6075
Capo	15	33.3333	5	17.3333	22.4444	3.89037	17	39.4444	6.70556	11.5556	20.5556	2.37531	15.2225	28.9425	4.495
Element	22.1667	38.3333	8.49722	13.9833	28.1111	3.93087	22.4444	45.5556	10.2247	16.7222	25.5556	4.27346	18.8275	34.39	6.73
Eriwan	6.5	28.3333	1.84167	13.0556	25	3.26389	10.8889	38.3333	4.17407	13.2778	23.8889	3.17191	10.9325	28.8875	3.11
Eurojet	10	20.8333	2.08333	24	28	6.72	28.3333	37.7778	10.7037	38.3333	24.4444	9.37037	25.165	27.7625	7.2175
Fridolin	15.8333	39.1667	6.20139	14.8889	23.8889	3.55679	23.6667	38.3333	9.07222	9.22222	26.6667	2.45926	15.9025	32.015	5.3225
Globus	9	35	3.15	16.1222	25.3333	4.0843	21.5556	31.6667	6.82593	13.1111	18.3333	2.4037	14.9475	27.5825	4.115
Rainer	33.3333	32.5	10.8333	20.6667	27.2222	5.62593	14	35.7778	5.00889	32.8889	29.4444	9.68395	25.2225	31.235	7.7875
Vitus	1.5	17.8333	0.2675	5.88889	18.2222	1.07309	2.44444	18.3333	0.448148	3.38889	12.4444	0.421728	3.305	16.705	0.5525
Xenos	8.16667	24.1667	1.97361	16.5556	27.2222	4.50679	9.83333	19.6667	1.93389	9.61111	18.3333	1.76204	11.0425	22.3475	2.5425
Apache	14	23.6667	3.31333	12.5556	20	2.51111	21.2222	32.1111	6.81469	32.1111	29.6667	9.5263	19.9725	26.3625	5.54
Banquet	29	36.6667	10.6333	24.5556	31.8889	7.83049	21.3333	34.4444	7.34815	26.7778	25.3333	6.7837	25.4175	32.0825	8.1475
Corsaire	14.6667	30.8333	4.52222	27.1111	33.2222	9.00691	25.8889	37.7778	9.78025	24.5556	25.7778	6.32988	23.0575	31.9025	7.41
Estica	6.75	35.8333	2.41875	21.6111	28.8889	6.24321	39.8889	42.7778	17.0636	14.4444	26.1111	3.7716	20.6725	33.4025	7.3725
Rialto	41.6667	39.1667	16.3194	49.6667	43	21.3567	34.7778	43.3333	15.0704	42.7778	36.8889	15.7802	42.225	40.5975	17.1325
Semper	20.9167	37.5	7.84375	32.4444	35.2222	11.4277	41.7778	40.2222	16.804	28.2222	30.7778	8.68617	30.84	35.93	11.19
Tower	8.33333	28.3333	2.36111	18.6111	25.8889	4.81821	21	31.5556	6.62667	21.7222	23.8889	5.1892	17.415	27.4175	4.75
Batuta	50.8333	51.6667	26.2639	51.6667	37.4444	19.3463	40.2222	43.3333	17.4296	48.8889	41.8889	20.479	47.9025	43.5825	20.88
Bogatka	17.8333	27.5	4.90417	26.1111	33.3333	8.7037	31.5556	30.5556	9.64198	29.7778	29.4444	8.7679	26.32	30.2075	8.0025
Figura	21.25	26.6667	5.66667	21.8889	27.6667	6.05593	21.1111	25	5.27778	27.7778	24.4444	6.79012	23.0075	25.945	5.95
Finezja	14.3333	36.6667	5.25556	11.8333	24.4444	2.89259	16.5556	36.1111	5.9784	21.9444	27.2222	5.97377	16.165	31.11	5.025
Fregata	0.25	5	0.0125	3.55556	15.5556	0.553086	6.55556	36.6667	2.4037	11.5556	18	2.08	5.4825	18.8075	1.26
Izyda	8.16667	21.6667	1.76944	15.6667	24.6667	3.86444	27.7778	30	8.33333	26.8889	23	6.18444	19.6275	24.835	5.035
Kobiera	6.16667	22.5	1.3875	10.6667	24.4444	2.60741	16.7778	38.3333	6.43148	16.1667	22.7778	3.68241	12.4475	27.0125	3.5275
Kobra Plus	26.1667	38.3333	10.0306	19.4444	30.7778	5.98457	19.8889	27.7778	5.52469	30.3333	30	9.1	23.9575	31.7225	7.6575
Korweta	7.16667	19.1667	1.37361	14.8333	25	3.70833	25.7778	37.4444	9.65235	21.7778	22.7778	4.96049	17.39	26.0975	4.9225
Legenda	1.5	25	0.375	11.6222	28.6667	3.3317	8.44444	17.2222	1.45432	11.5556	18.8889	2.18272	8.28	22.445	1.835
Markiza	8	26.1667	2.09333	9	20	1.8	18.5556	37.4444	6.94802	30	34.4444	10.3333	16.39	29.5125	5.2925
Mewa	5.16667	27.5	1.42083	12.5556	24.7778	3.11099	16.1111	25	4.02778	13.6111	23.8889	3.25154	11.8625	25.2925	2.9525
Muza	10.6667	35.8333	3.82222	15.5556	33.3333	5.18519	14.2222	35	4.97778	27.2222	33.5556	9.13457	16.9175	34.43	5.78
Nadobna	23.1667	37.5	8.6875	42.4444	40	16.9778	30.5556	35.5556	10.8642	28.3889	29.4444	8.35895	31.14	35.625	11.2225
Naridana	26.6667	34.1667	9.11111	32.5556	31.8889	10.3816	44.4444	44.4444	19.7531	34.1111	33.7778	11.522	34.445	36.07	12.69
Nateja	6.08333	29.1667	1.77431	12.2889	24.4444	3.00395	9.55556	30.5556	2.91975	12.0556	21.8889	2.63883	9.9975	26.515	2.5825
Nutka	13.4167	33.3333	4.47222	19.3333	25.8889	5.00519	34.4444	31.6667	10.9074	28.0556	30.8889	8.66605	23.8125	30.445	7.265
Ostka Strzelecka	3.66667	15.8333	0.580556	15.1222	28	4.23422	15.5556	38.8889	6.04938	16.3333	26.6667	4.35556	12.67	27.3475	3.805
Rywalka	10.8333	21.1667	2.29306	16.8333	25	4.20833	35.7778	41	14.6689	21.0556	28.6667	6.03593	21.125	28.96	6.8025
Rubens	44.1667	39.1667	17.2986	32.1111	35.5556	11.4173	38.2222	47.2222	18.0494	40.4444	36	14.56	38.735	39.4875	15.3325
Satyna	35.8333	35.8333	12.8403	20.4444	28.8889	5.90617	29	37.2222	10.7944	22	28.5556	6.28222	26.8175	32.625	8.955
Smuga	20.1667	26.6667	5.37778	20.1111	33.5556	6.7484	24.2222	37.7778	9.15062	27.8889	27.7778	7.74691	23.0975	31.4475	7.2575
Sukces	2.58333	16.6667	0.430556	5.11111	11.5556	0.590617	9.77778	31.6667	3.0963	12.1111	18.3333	2.22037	7.395	19.5575	1.585
Tonacja	1.66667	17.5	0.291667	10.0556	16.8889	1.69827	20.4444	29.4444	6.01975	18.4444	20.7778	3.83235	12.6525	21.1525	2.96
Wydma	21.3333	30.8333	6.57778	38.2222	31.1111	11.8914	18.5556	33.8889	6.28827	32.5556	31.1111	10.1284	27.6675	31.735	8.7225
Zawisza	9.16667	24.1667	2.21528	18.5667	27.7778	5.15741	14.3333	31.6667	4.53889	23.1667	29.4444	6.8213	16.31	28.265	4.685
Zyta	9.16667	23.6667	2.16944	14.8889	19.6667	2.92815	22.2222	28.8889	6.41975	22.2778	21.6667	4.82685	17.14	23.475	4.0875
Aperitiv	27	29.1667	7.875	34.2778	43.6667	14.968	46.3333	48.3333	22.3944	52.4444	43	22.5511	40.0125	41.0425	16.9475
Kosack	0.0833333	1.16667	0.000972222	0.5	10.5556	0.0527778	0.944444	8.88889	0.0839506	1.44444	11.1111	0.160494	0.74	7.9325	0.0725
Lars	9.16667	26.6667	2.44444	13.8889	24.4444	3.39506	34.4444	36.8889	12.7062	31.6667	29.8889	9.46481	22.2925	29.4725	7.0025
Marshal	16.25	25	4.0625	24.6667	25	6.16667	42.7778	46.1111	19.7253	46.5556	36.6667	17.0704	32.565	33.195	11.7575
Philius	27.3333	40	10.9333	30.1481	30.963	9.33476	27.6667	46.3889	12.8343	29.4444	30.2222	8.89877	28.6475	36.8925	10.4975
Stava	1	10.8333	0.108333	0.666667	8.33333	0.0555556	0.833333	14.4444	0.12037	1.88889	13.3333	0.251852	1.0975	11.7325	0.135
SW Gnejs	25.8333	33.3333	8.61111	37.4556	28.3333	10.6124	43.8889	42.2222	18.5309	46.3333	37.4444	17.3493	38.3775	35.33	13.775
SW Harnesk	10.8333	32.5	3.52083	20.3333	29.1111	5.91926	19.4444	31.6667	6.15741	30.7222	28.3333	8.70463	20.33	30.4025	6.075
SW Harpun	18.6667	31.6667	5.91111	25.3333	32.6667	8.27556	25.5556	36.6667	9.37037	35	30	10.5	26.14	32.7525	8.515
SW Hurtig	27.3333	30.8333	8.42778	22.8889	27.2222	6.23086	34.7778	37.4444	13.0223	45.8889	23.7778	10.9114	32.7225	29.8175	9.6475
SW Skotte	13.1667	26.6667	3.51111	17.3889	20.5556	3.57438	24.5556	35	8.59444	33	21.3333	7.04	22.03	25.89	5.6775
Alchemy	14	37.5	5.25	17.5556	22.4444	3.94025	34.4444	38.3333	13.2037	31.3889	29.6667	9.31204	24.3475	31.985	7.925
Ambrosia	50	45	22.5	55	40.7778	22.4278	30.1111	38.3333	11.5426	57.2222	41.2222	23.5883	48.0825	41.3325	20.015
Battalion	39.1667	43.3333	16.9722	48.7778	45.5556	22.221	41.5556	42.2222	17.5457	58.3333	42.4444	24.7593	46.96	43.3875	20.375
Brompton	37	33.3333	12.3333	47.5	34.7778	16.5194	43.8889	44.4444	19.5062	48.8889	37.2222	18.1975	44.32	37.4425	16.64
Claire	21	30	6.3	33.5	33.5556	11.2411	38	47.2222	17.9444	39.5556	32.2222	12.7457	33.015	35.75	12.0575
Consort	18.8333	31.6667	5.96389	34	33	11.22	30.2222	44.4444	13.4321	42.6667	31.8889	13.6059	31.43	35.25	11.055
Cordiale	45.8333	40.8333	18.7153	31.3333	33	10.34	28.8889	37.2222	10.7531	53.3333	33	17.6	39.845	36.0125	14.3525
CPBT W130	32.5	33.3333	10.8333	44.7778	38.8889	17.4136	22.6667	41.6667	9.44444	48.1111	33.3333	16.037	37.015	36.805	13.43
Deben	30.3333	40.8333	12.3861	48.1111	37.4444	18.0149	24	32.7778	7.86667	46.6667	33	15.4	37.2775	36.0125	13.4175
Duxford	32.3333	30.8333	9.96944	43.9444	42.2222	18.5543	44.2222	46.6667	20.637	54.5556	42.4444	23.1558	43.7625	40.54	18.08
Einstein	37.5	44.1667	16.5625	36.4444	36.3333	13.2415	22.8889	33	7.55333	47.2222	35.7778	16.8951	36.0125	37.32	13.5625
Gatsby	2.41667	21.6667	0.523611	12.3889	20.5556	2.5466	6.22222	21.6667	1.34815	13.7222	22.2222	3.04938	8.6875	21.53	1.8675
Gladiator	42.5	37.5	15.9375	51.3889	43.6667	22.4398	57.7778	52.2222	30.1728	59.1111	42.6667	25.2207	52.695	44.015	23.4425
Glasgow	44.1667	44.1667	19.5069	40.8333	35	14.2917	42.1111	44.4444	18.716	56.5556	43	24.3189	45.9175	41.6525	19.21
Gulliver	32.5	45.8333	14.8958	39.7778	38	15.1156	16.8889	33.8889	5.72346	50.5556	38.8889	19.6605	34.9325	39.1525	13.85
Humber	53.3333	41.6667	22.2222	40.6667	28.8889	11.7481	37.4444	45.5556	17.058	47.4444	37.4444	17.7653	44.72	38.39	17.2
Hyperion	30.3333	35.8333	10.8694	35.8889	34.1111	12.2421	30.1111	39.6667	11.9441	53.1111	35.4444	18.8249	37.36	36.2625	13.4675
Istabraq	13.3333	31.6667	4.22222	31.7778	30.5556	9.70988	20.8889	26.8889	5.61679	33.1667	31.1111	10.3185	24.7925	30.0575	7.4675
Limerick	37.5	45.8333	17.1875	48.0556	42	20.1833	47.7778	45.5556	21.7654	60.3333	43.8889	26.4796	48.4175	44.32	21.405
Malacca	26.6667	35.8333	9.55556	25.1667	31.8889	8.02537	35.2222	43.3333	15.263	45.8889	33	15.1433	33.2375	36.0125	11.9975
Marksman	42.5	38.3333	16.2917	53.8889	52.4444	28.2617	58.8889	52.7778	31.0802	63.5556	48.5556	30.8598	54.71	48.0275	26.6225
Mascot	48.3333	45.8333	22.1528	66.1111	57.2222	37.8302	63.8889	59.4444	37.9784	57	45	25.65	58.8325	51.8725	30.9025
Monty	40.3333	40	16.1333	36.5556	38	13.8911	45.3333	45.5556	20.6519	41.1111	35.7778	14.7086	40.8325	39.835	16.345
Musketeer	39.5	42.5	16.7875	42.4444	38.6667	16.4119	45.5556	44.4444	20.2469	55.7778	39.8889	22.2491	45.82	41.375	18.925
Oakley	41.6667	42.5	17.7083	47.2222	44.1111	20.8302	51.1111	53.8889	27.5432	54.4444	43.5556	23.7136	48.61	46.015	22.4475
Robigus	40	44.1667	17.6667	28.7778	28.5556	8.21765	38.5556	43.3333	16.7074	38	36.1111	13.7222	36.335	38.0425	14.08
Soissons	19.3333	27.5	5.31667	18.1111	33.3333	6.03704	16	30.5556	4.88889	19.7778	23.2222	4.59284	18.305	28.6525	5.21
Solstice	29.8333	41.6667	12.4306	39.6667	38.3333	15.2056	32.7778	46.1111	15.1142	48	38.5556	18.5067	37.57	41.1675	15.315
Timber	59.1667	44.1667	26.1319	66.1111	46.6667	30.8519	46.3333	46.6667	21.6222	58.7778	38.7778	22.7927	57.5975	44.0725	25.3475
Velocity	24.5	25.8333	6.32917	27.7778	32.7778	9.10494	25.6111	45	11.525	43	34.3333	14.7633	30.2225	34.485	10.43
Xi19.	16	25.8333	4.13333	28.5556	32.7778	9.35988	53.8889	50.5556	27.2438	50.3333	39.4444	19.8537	37.195	37.1525	15.145
Zebedee	23.6667	37.5	8.875	39.8889	33.8889	13.5179	27.4444	35.5556	9.75802	44.7778	39.1111	17.5131	33.945	36.515	12.4175
Welford	33	38.3333	12.65	27.9444	28.8889	8.07284	9.11111	23.7778	2.16642	24.3889	29.1111	7.09988	23.61	30.0275	7.4975
SW Tataros	16.1667	26.6667	4.31111	23.7222	24.4444	5.79877	13.2222	32.7778	4.33395	26.8889	28	7.52889	20	27.9725	5.4925
Vivant	21.6667	35	7.58333	32.1667	31.4444	10.1146	33.6667	42.7778	14.4019	37.1111	39	14.4733	31.155	37.055	11.64
Apollo	37.8333	40	15.1333	42.2222	34.4444	14.5432	36.3333	38.8889	14.1296	54.6667	32.8889	17.9793	42.7625	36.555	15.445
Ares	25.8333	37.5	9.6875	19.7889	26.4444	5.23306	39.1111	45	17.6	29.4444	28.8889	8.50617	28.5425	34.4575	10.2575
Arina	10.3333	31.6667	3.27222	11.8889	19.3333	2.29852	6.88889	19.4444	1.33951	7.88889	25.2222	1.98975	9.25	23.915	2.225
Caesar	16.5	35	5.775	20	29.4815	5.8963	14.1111	23.8889	3.37099	23.0556	25.2222	5.81512	18.4175	28.3975	5.2175
Exsept	22.5	36.6667	8.25	25.1111	30.7778	7.72864	29.3333	38.5556	11.3096	32.3333	32.7778	10.5981	27.3175	34.6975	9.4725
Hanseat	46.6667	48.3333	22.5556	58.1111	46.1111	26.7957	31.2222	42.7778	13.3562	56.8889	45.7778	26.0425	48.2225	45.75	22.19
Haven	44.1667	41.6667	18.4028	44.7778	37.6667	16.8663	28.8889	42.2222	12.1975	47.5556	37.2222	17.7012	41.35	39.695	16.2925
Herzog	31.6667	41.6667	13.1944	30.5667	26.8889	8.21904	24.8889	34.6667	8.62815	30.5556	27.4444	8.3858	29.4225	32.6675	9.6075
Hussar	27.1667	33.3333	9.05556	26.6667	29.5185	7.8716	43.5556	45.8333	19.963	40.3889	30.2222	12.2064	34.4475	34.725	12.275
Ibis	13	22.5	2.925	24.3889	26.5556	6.4766	26.3333	37.7778	9.94815	29.3333	26	7.62667	23.2625	28.21	6.7475
Kanzler	17.6667	31.6667	5.59444	25.6667	27.7778	7.12963	21.6667	35	7.58333	21.6111	19.6667	4.25019	21.655	28.53	6.1375
Lynx	31.3333	37.5	11.75	42.8889	34.4444	14.7728	35	43	15.05	50.5556	40.2222	20.3346	39.945	38.79	15.475
Mikon	29.1667	43.3333	12.6389	15.1111	23.8889	3.60988	8.66667	27.2222	2.35926	21.6667	35	7.58333	18.655	32.36	6.5475
Orestis	14.9167	30.6667	4.57444	32.2222	27.7778	8.95062	21.4444	31.6667	6.79074	24.4444	27.7778	6.79012	23.255	29.475	6.775
Prinz	18.8333	28.3333	5.33611	25.8333	26.5556	6.86019	18.6667	28	5.22667	27.8333	28.7778	8.00981	22.79	27.9175	6.36
Ramiro	23.3333	35	8.16667	19.8889	35.2222	7.00531	19.6667	28.8889	5.68148	20.1111	26.1111	5.25123	20.75	31.305	6.5275
Renan	14.5	27.5	3.9875	18.4444	26.6667	4.91852	17.2222	31.6667	5.4537	16.4444	22.2222	3.65432	16.65	27.015	4.5025
Savannah	20.9167	30	6.275	47	36.1111	16.9722	44.4444	48.8889	21.7284	40.6667	35	14.2333	38.2575	37.5	14.8025
Slejpner	26.6667	30.8333	8.22222	41.2222	30.5556	12.5957	34.2222	40.5556	13.879	57.2222	34.4444	19.7099	39.8325	34.0975	13.6025
Sperber	21.6667	29.1667	6.31944	31	25	7.75	25.5556	38.8889	9.93827	20.6667	26.1111	5.3963	24.725	29.7925	7.3525
Travix	26.5	40.8333	10.8208	46.1111	43.5556	20.084	52.2222	50	26.1111	55.7778	42.2222	23.5506	45.1525	44.1525	20.14
Urban	2.83333	11.6667	0.330556	9.31481	14.6296	1.36272	12.4444	17.7778	2.21235	21	18.8889	3.96667	11.395	15.7425	1.9675
Viscount CPBT W 136	27	34.1667	9.225	40.2778	34.4444	13.8735	45.5556	46.1111	21.0062	45.6667	38	17.3533	39.6275	38.18	15.365
Alceste	20.8333	25	5.20833	21.1111	31	6.54444	28.5556	36.9444	10.5497	34.6667	25.7778	8.9363	26.2925	29.68	7.81
Monsun	28.3333	44.1667	12.5139	16.3519	34.4444	5.6323	28.5556	38	10.8511	20.6111	26.3333	5.42759	23.4625	35.735	8.605
Taifun	12	25	3	29.6667	38.3333	11.3722	19.7778	36.3889	7.19691	32.5556	28.8889	9.40494	23.5025	32.1525	7.7425
Marin	13	35.8333	4.65833	17.1852	25	4.2963	20.5556	32.7778	6.73765	22.5	26.1111	5.875	18.3125	29.93	5.395
KWS Scirocco LP 509.3.04	18.6667	26.6667	4.97778	14.2222	24.1481	3.4344	14	26.6667	3.73333	26.6667	26	6.93333	18.39	25.8725	4.7675
KWS Chamsin LP 779.2.04	20.8333	19.1667	3.99306	15.1852	27.7778	4.21811	23.2222	29.4444	6.83765	16.4444	22.7778	3.74568	18.92	24.7925	4.7
KWS Aurum LP 819.4.04	9.25	22.5	2.08125	18.0741	36.6667	6.62716	13.5556	31.9444	4.33025	14.1667	22.1111	3.13241	13.7625	28.305	4.0425
Vanek	27.8333	30.8333	8.58194	16.8889	31	5.23556	39.2778	51.1111	20.0753	16.2222	26.1111	4.2358	25.055	34.7625	9.535
Trappe	18.8333	31.6667	5.96389	16.0926	33.8889	5.4536	8.5	33.5556	2.85222	15.8333	22.7778	3.60648	14.8125	30.475	4.4675
Bryza	11.8333	26.6667	3.15556	11.7333	24.7778	2.90726	18.8889	28.2778	5.34136	13.0556	21.1111	2.75617	13.8775	25.21	3.5425
H05606	17.1667	31.6667	5.43611	16.4444	26.5185	4.36082	22.7222	36.6667	8.33148	28.1111	26.3333	7.40259	21.11	30.2975	6.3825
Baguette 11	20.8333	33.3333	6.94444	17.6111	30.7778	5.42031	13.8333	28.6111	3.95787	22.7778	23.8889	5.44136	18.7625	29.1525	5.44
P05311	15.5	32.5	5.0375	21.8889	28.7407	6.29103	17.5	31.3333	5.48333	13.2778	21.8889	2.90636	17.0425	28.615	4.93
P05312	32.5	35.3333	11.4833	20.7778	28	5.81778	21.7222	40	8.68889	21.1111	26.5556	5.60617	24.0275	32.4725	7.9
P06079	20.8333	29.1667	6.07639	28.1111	35.7778	10.0575	15	25	3.75	14.6667	21.3333	3.12889	19.6525	27.82	5.755
Jafet	13.0833	28.3333	3.70694	29.6667	18.7778	5.57074	12.8889	24.4444	3.15062	17.8333	21.6667	3.86389	18.3675	23.305	4.0725
Profilius	6.41667	27.5	1.76458	12.1111	24.4444	2.96049	22.7778	37	8.42778	21.4444	26	5.57556	15.6875	28.735	4.6825
Tabasco	19.3333	33.3333	6.44444	27.4444	32.7778	8.99568	26	40.2222	10.4578	33.6667	31.8889	10.7359	26.61	34.555	9.16
Pamier	14	20.8333	2.91667	12.2222	14.1111	1.72469	15.5556	31.3333	4.87407	17.2222	21.6667	3.73148	14.75	21.985	3.31
JB Asano	35.3333	37.5	13.25	35.8889	35.5556	12.7605	33.5556	38.3333	12.863	47.3333	33.3333	15.7778	38.0275	36.18	13.6625
Sophytra	23.5	25.8333	6.07083	24.0556	25.4444	6.1208	36.1111	42.2222	15.2469	38.9444	27.1111	10.5583	30.6525	30.15	9.5
