# Supplementary material for: Whole Genome Association Mapping of Fusarium Head Blight Resistance in European Winter Wheat (Triticum aestivum L.)
Source: PLoS One. 2013 Feb 22;8(2):e57500. doi: 10.1371/journal.pone.0057500 (PMC3579808; doi:10.1371/journal.pone.0057500)
Supplement: Table S5 — List of significant (−log10(p)>3.0) marker-trait associations. Columns G to J describe the additive effect for each environment. A positive additive effect means that the resistance to FHB is decreased, a negative additive effect means that the resistance to FHB is increased. (XLSX) [file pone.0057500.s007.xlsx]

## Sheet: Sum
Table S5: List of significant (–log10(p) >3.0) marker trait associations. Columns G to J describe the additive effect for each environment. A positive additive effect means that the resistance to FHB is decreased, a negative additive effect means that the resistance to FHB is increased.
	Marker	Chr	Pos	Year.LOC	log10(p)	Eff_09AHL	Eff_09CEC	Eff_10AHL	Eff_10BOD	Eff_Mean	Eff_STDV
FHB_INC	WMC0024_158	1A	36.2	09AHL_I	3.425	2.28088	0.381699	0.81442	1.34594	1.20573	0.818077
FHB_INC	WMC0024_158	1A	36.2	10BOD_I	3.025	2.28088	0.381699	0.81442	1.34594	1.20573	0.818077
FHB_SEV	WMC0024_158	1A	36.2	10BOD_S	3.054	0.930628	1.30984	0.487828	0.750436	0.869683	0.345199
FHB_SEV	WMC0024_158	1A	36.2	BLUE_S	3.066	0.930628	1.30984	0.487828	0.750436	0.869683	0.345199
FHB_SEV	GWM3094_255	1A	40.2	10CEC_S	3.045	-0.860874	-1.38841	-0.710619	-0.443871	-0.850942	0.397645
FHB_INC	GWM1097_128	1A	44	09AHL_I	4.193	3.21417	2.80689	1.66696	2.23123	2.47981	0.675473
FHB_INC	GWM1097_128	1A	44	09CEC_I	3.307	3.21417	2.80689	1.66696	2.23123	2.47981	0.675473
FHB_INC	GWM1097_128	1A	44	10BOD_I	3.726	3.21417	2.80689	1.66696	2.23123	2.47981	0.675473
FHB_INC	GWM1097_128	1A	44	BLUE_I	4.419	3.21417	2.80689	1.66696	2.23123	2.47981	0.675473
FHB_Score	GWM1097_128	1A	44	09AHL	4.339	2.08957	1.44624	0.952651	1.30547	1.44848	0.475148
FHB_Score	GWM1097_128	1A	44	10AHL	3.155	2.08957	1.44624	0.952651	1.30547	1.44848	0.475148
FHB_Score	GWM1097_128	1A	44	10BOD	4.029	2.08957	1.44624	0.952651	1.30547	1.44848	0.475148
FHB_Score	GWM1097_128	1A	44	BLUE	4.659	2.08957	1.44624	0.952651	1.30547	1.44848	0.475148
FHB_SEV	GWM1097_128	1A	44	09AHL_S	3.767	1.75795	1.29954	0.975145	1.44371	1.36909	0.324967
FHB_SEV	GWM1097_128	1A	44	10CEC_S	3.32	1.75795	1.29954	0.975145	1.44371	1.36909	0.324967
FHB_SEV	GWM1097_128	1A	44	10AHL_S	3.423	1.75795	1.29954	0.975145	1.44371	1.36909	0.324967
FHB_SEV	GWM1097_128	1A	44	10BOD_S	4.721	1.75795	1.29954	0.975145	1.44371	1.36909	0.324967
FHB_SEV	GWM1097_128	1A	44	BLUE_S	5.183	1.75795	1.29954	0.975145	1.44371	1.36909	0.324967
FHB_INC	BARC0148_215	1A	62.8	10BOD_I	3.145	0.974542	0.602455	1.97078	1.58176	1.28238	0.61117
FHB_Score	BARC0148_215	1A	62.8	10BOD	3.218	0.587471	0.439392	0.891632	0.960249	0.719686	0.247306
FHB_SEV	BARC0148_215	1A	62.8	10BOD_S	3.774	0.843332	0.707905	0.819771	1.07951	0.86263	0.156191
FHB_SEV	BARC0148_215	1A	62.8	BLUE_S	3.013	0.843332	0.707905	0.819771	1.07951	0.86263	0.156191
FHB_INC	BARC0148_217	1A	62.9	10BOD_I	3.119	-0.812991	-0.543107	-0.968209	-1.14463	-0.867233	0.255045
FHB_SEV	BARC0148_217	1A	62.9	10BOD_S	3.58	-0.632997	-0.994972	-0.508529	-0.719407	-0.713977	0.206361
FHB_SEV	BARC0148_217	1A	62.9	BLUE_S	3.157	-0.632997	-0.994972	-0.508529	-0.719407	-0.713977	0.206361
FHB_INC	CFD0059a_294	1A	72.4	10BOD_I	3.543	0.855171	0.397594	0.0614298	0.998745	0.578235	0.429434
FHB_Score	CFD0059a_294	1A	72.4	10BOD	3.235	0.275088	0.118411	-0.0961478	0.633414	0.232691	0.307447
FHB_SEV	CFD0059a_294	1A	72.4	10BOD_S	3.631	0.164168	0.305281	0.0597743	0.544597	0.268455	0.209789
FHB_INC	GWM0164_127	1A	73.9	09AHL_I	4.38	2.66358	2.38765	2.16438	2.38086	2.39912	0.204536
FHB_INC	GWM0164_127	1A	73.9	09CEC_I	5.128	2.66358	2.38765	2.16438	2.38086	2.39912	0.204536
FHB_INC	GWM0164_127	1A	73.9	10AHL_I	4.012	2.66358	2.38765	2.16438	2.38086	2.39912	0.204536
FHB_INC	GWM0164_127	1A	73.9	10BOD_I	6.784	2.66358	2.38765	2.16438	2.38086	2.39912	0.204536
FHB_INC	GWM0164_127	1A	73.9	BLUE_I	6.399	2.66358	2.38765	2.16438	2.38086	2.39912	0.204536
FHB_Score	GWM0164_127	1A	73.9	09AHL	3.663	1.474	1.35148	1.04041	1.42919	1.32377	0.195571
FHB_Score	GWM0164_127	1A	73.9	09CEC	4.969	1.474	1.35148	1.04041	1.42919	1.32377	0.195571
FHB_Score	GWM0164_127	1A	73.9	10AHL	3.888	1.474	1.35148	1.04041	1.42919	1.32377	0.195571
FHB_Score	GWM0164_127	1A	73.9	10BOD	6.613	1.474	1.35148	1.04041	1.42919	1.32377	0.195571
FHB_Score	GWM0164_127	1A	73.9	BLUE	6.01	1.474	1.35148	1.04041	1.42919	1.32377	0.195571
FHB_SEV	GWM0164_127	1A	73.9	09AHL_S	3.805	1.22196	1.25218	0.791749	1.28886	1.13869	0.232905
FHB_SEV	GWM0164_127	1A	73.9	10CEC_S	4.688	1.22196	1.25218	0.791749	1.28886	1.13869	0.232905
FHB_SEV	GWM0164_127	1A	73.9	10AHL_S	3.603	1.22196	1.25218	0.791749	1.28886	1.13869	0.232905
FHB_SEV	GWM0164_127	1A	73.9	10BOD_S	6.851	1.22196	1.25218	0.791749	1.28886	1.13869	0.232905
FHB_SEV	GWM0164_127	1A	73.9	BLUE_S	6.15	1.22196	1.25218	0.791749	1.28886	1.13869	0.232905
FHB_SEV	GWM1148_159	1A	74.5	10BOD_S	3.541	-0.90958	-1.29465	-0.946184	-3.15226	-1.57567	1.06529
FHB_INC	GWM4049b_231	1A	80.3	10BOD_I	3.649	-2.33191	-1.06283	-1.46925	-2.62755	-1.87288	0.730141
FHB_Score	GWM4049b_231	1A	80.3	10BOD	3.978	-1.36658	-0.589513	-0.928665	-1.22309	-1.02696	0.343914
FHB_SEV	GWM4049b_231	1A	80.3	10BOD_S	5.478	-1.45396	-0.971545	-1.22328	-2.12623	-1.44375	0.495806
FHB_SEV	GWM4049b_231	1A	80.3	BLUE_S	3.384	-1.45396	-0.971545	-1.22328	-2.12623	-1.44375	0.495806
FHB_INC	GWM0357_128	1A	92.3	09AHL_I	4.293	1.90184	1.81523	1.52291	1.55054	1.69763	0.189469
FHB_INC	GWM0357_128	1A	92.3	09CEC_I	4.479	1.90184	1.81523	1.52291	1.55054	1.69763	0.189469
FHB_INC	GWM0357_128	1A	92.3	10AHL_I	3.675	1.90184	1.81523	1.52291	1.55054	1.69763	0.189469
FHB_INC	GWM0357_128	1A	92.3	10BOD_I	5.372	1.90184	1.81523	1.52291	1.55054	1.69763	0.189469
FHB_INC	GWM0357_128	1A	92.3	BLUE_I	5.545	1.90184	1.81523	1.52291	1.55054	1.69763	0.189469
FHB_Score	GWM0357_128	1A	92.3	09AHL	3.383	0.926944	0.788023	0.619087	0.897739	0.807948	0.139389
FHB_Score	GWM0357_128	1A	92.3	09CEC	3.521	0.926944	0.788023	0.619087	0.897739	0.807948	0.139389
FHB_Score	GWM0357_128	1A	92.3	10AHL	3.078	0.926944	0.788023	0.619087	0.897739	0.807948	0.139389
FHB_Score	GWM0357_128	1A	92.3	10BOD	5.475	0.926944	0.788023	0.619087	0.897739	0.807948	0.139389
FHB_Score	GWM0357_128	1A	92.3	BLUE	4.789	0.926944	0.788023	0.619087	0.897739	0.807948	0.139389
FHB_SEV	GWM0357_128	1A	92.3	09AHL_S	4.056	0.974855	0.594431	0.384969	0.914382	0.717159	0.277319
FHB_SEV	GWM0357_128	1A	92.3	10CEC_S	3.276	0.974855	0.594431	0.384969	0.914382	0.717159	0.277319
FHB_SEV	GWM0357_128	1A	92.3	10BOD_S	6.311	0.974855	0.594431	0.384969	0.914382	0.717159	0.277319
FHB_SEV	GWM0357_128	1A	92.3	BLUE_S	4.992	0.974855	0.594431	0.384969	0.914382	0.717159	0.277319
FHB_INC	GWM0633_137	1A	122.4	09AHL_I	3.259	2.25443	2.63066	1.15479	1.08599	1.78147	0.77915
FHB_INC	GWM0633_137	1A	122.4	09CEC_I	3.877	2.25443	2.63066	1.15479	1.08599	1.78147	0.77915
FHB_INC	GWM0633_137	1A	122.4	10AHL_I	3.221	2.25443	2.63066	1.15479	1.08599	1.78147	0.77915
FHB_INC	GWM0633_137	1A	122.4	BLUE_I	4.02	2.25443	2.63066	1.15479	1.08599	1.78147	0.77915
FHB_Score	GWM0633_137	1A	122.4	09CEC	3.292	0.941372	1.35485	0.497323	0.577133	0.84267	0.392363
FHB_Score	GWM0633_137	1A	122.4	BLUE	3.234	0.941372	1.35485	0.497323	0.577133	0.84267	0.392363
FHB_SEV	GWM0633_137	1A	122.4	10CEC_S	3.487	0.829259	1.85329	0.435149	0.622172	0.934967	0.633021
FHB_SEV	GWM0633_137	1A	122.4	10AHL_S	3.042	0.829259	1.85329	0.435149	0.622172	0.934967	0.633021
FHB_SEV	GWM0633_137	1A	122.4	10BOD_S	3.061	0.829259	1.85329	0.435149	0.622172	0.934967	0.633021
FHB_SEV	GWM0633_137	1A	122.4	BLUE_S	3.39	0.829259	1.85329	0.435149	0.622172	0.934967	0.633021
FHB_SEV	BARC0213_163	1A	155.5	10AHL_S	3.884	-2.11509	-1.98469	-1.44093	-0.6004	-1.53528	0.688247
FHB_INC	GWM4435a_217	1B	22.1	10BOD_I	3.141	1.62087	1.17324	2.87158	4.7959	2.6154	1.62164
FHB_Score	GWM4435a_217	1B	22.1	10BOD	3.169	0.748798	0.740701	1.57208	2.24997	1.32789	0.728012
FHB_SEV	BARC0240_231	1B	36.1	09AHL_S	4.138	-1.80769	-0.943739	-1.46999	-1.55511	-1.44413	0.363113
FHB_SEV	BARC0240_231	1B	36.1	10BOD_S	4.694	-1.80769	-0.943739	-1.46999	-1.55511	-1.44413	0.363113
FHB_SEV	BARC0240_231	1B	36.1	BLUE_S	4.155	-1.80769	-0.943739	-1.46999	-1.55511	-1.44413	0.363113
FHB_INC	WMC0626b_174	1B	43.8	09AHL_I	3.416	3.61287	3.03945	2.00098	2.49676	2.78751	0.694709
FHB_INC	WMC0626b_174	1B	43.8	10BOD_I	3.213	3.61287	3.03945	2.00098	2.49676	2.78751	0.694709
FHB_INC	WMC0626b_174	1B	43.8	BLUE_I	3.416	3.61287	3.03945	2.00098	2.49676	2.78751	0.694709
FHB_Score	WMC0626b_174	1B	43.8	09AHL	4.075	2.19759	1.76299	1.13807	1.21755	1.57905	0.497182
FHB_Score	WMC0626b_174	1B	43.8	10BOD	3.341	2.19759	1.76299	1.13807	1.21755	1.57905	0.497182
FHB_Score	WMC0626b_174	1B	43.8	BLUE	4	2.19759	1.76299	1.13807	1.21755	1.57905	0.497182
FHB_SEV	WMC0626b_174	1B	43.8	09AHL_S	3.677	1.97535	1.22967	1.28677	1.1805	1.41807	0.374047
FHB_SEV	WMC0626b_174	1B	43.8	10BOD_S	3.013	1.97535	1.22967	1.28677	1.1805	1.41807	0.374047
FHB_SEV	WMC0626b_174	1B	43.8	BLUE_S	3.495	1.97535	1.22967	1.28677	1.1805	1.41807	0.374047
FHB_INC	BARC0174_228	1B	63.8	10BOD_I	3.565	0.483105	0.391749	0.938438	1.53674	0.837507	0.523898
FHB_INC	BARC0061_124	1B	76.4	09CEC_I	3.444	2.00456	2.56682	0.326038	1.77521	1.66816	0.954551
FHB_Score	BARC0061_124	1B	76.4	09CEC	3.712	1.23625	1.35366	0.320408	0.917115	0.956857	0.462658
FHB_SEV	GWM0806_125	1B	103.3	10AHL_S	3.32	-0.522053	-0.457696	-2.0639	-0.634268	-0.919479	0.766428
FHB_Score	BARC0081_184	1B	114.4	09CEC	3.222	0.671268	1.25402	0.198031	0.362875	0.621549	0.465036
FHB_INC	WMC0631_163	1B	132.5	09AHL_I	5.952	2.48892	2.77076	0.706806	0.865305	1.70795	1.07266
FHB_INC	WMC0631_163	1B	132.5	09CEC_I	5.725	2.48892	2.77076	0.706806	0.865305	1.70795	1.07266
FHB_INC	WMC0631_163	1B	132.5	10BOD_I	3.533	2.48892	2.77076	0.706806	0.865305	1.70795	1.07266
FHB_INC	WMC0631_163	1B	132.5	BLUE_I	5.201	2.48892	2.77076	0.706806	0.865305	1.70795	1.07266
FHB_Score	WMC0631_163	1B	132.5	09AHL	6.195	1.56626	1.30578	0.108784	0.45996	0.860196	0.688448
FHB_Score	WMC0631_163	1B	132.5	09CEC	4.749	1.56626	1.30578	0.108784	0.45996	0.860196	0.688448
FHB_Score	WMC0631_163	1B	132.5	BLUE	4.656	1.56626	1.30578	0.108784	0.45996	0.860196	0.688448
FHB_SEV	WMC0631_163	1B	132.5	09AHL_S	7.562	1.72283	1.26031	-0.148202	0.413984	0.812229	0.838847
FHB_SEV	WMC0631_163	1B	132.5	10CEC_S	4.248	1.72283	1.26031	-0.148202	0.413984	0.812229	0.838847
FHB_SEV	WMC0631_163	1B	132.5	10BOD_S	3.034	1.72283	1.26031	-0.148202	0.413984	0.812229	0.838847
FHB_SEV	WMC0631_163	1B	132.5	BLUE_S	4.907	1.72283	1.26031	-0.148202	0.413984	0.812229	0.838847
FHB_INC	WMC0631_170	1B	132.7	09CEC_I	3.118	-1.66492	-2.02484	0.123231	-0.588577	-1.03878	0.986124
FHB_SEV	WMC0631_170	1B	132.7	09AHL_S	3.699	-1.27577	-0.811962	0.263933	-0.558787	-0.595647	0.645394
FHB_SEV	CFA2147_309	1B	144.7	10AHL_S	3.113	-1.39226	-1.09825	-0.959038	-0.123217	-0.89319	0.544155
FHB_INC	GWM3166_167	1B	176.1	09AHL_I	5.634	3.57658	2.14266	2.12256	2.76323	2.65126	0.684827
FHB_INC	GWM3166_167	1B	176.1	10BOD_I	4.432	3.57658	2.14266	2.12256	2.76323	2.65126	0.684827
FHB_INC	GWM3166_167	1B	176.1	BLUE_I	4.836	3.57658	2.14266	2.12256	2.76323	2.65126	0.684827
FHB_Score	GWM3166_167	1B	176.1	09AHL	4.473	1.82794	0.966092	1.05465	1.25948	1.27704	0.387275
FHB_Score	GWM3166_167	1B	176.1	BLUE	3.761	1.82794	0.966092	1.05465	1.25948	1.27704	0.387275
FHB_SEV	GWM3166_167	1B	176.1	09AHL_S	3.607	1.54498	0.917955	1.00008	1.00807	1.11777	0.287701
FHB_INC	GWM3166_173	1B	176.2	09AHL_I	3.9	-2.25345	-0.848545	-1.07444	-1.47354	-1.41249	0.617319
FHB_Score	GWM3166_173	1B	176.2	09AHL	3.056	-1.12148	-0.454592	-0.499009	-0.715109	-0.697548	0.304671
FHB_INC	WMC0728_292	1B	180.3	09AHL_I	5.68	3.76285	2.23813	2.26213	2.84118	2.77607	0.714489
FHB_INC	WMC0728_292	1B	180.3	10BOD_I	4.395	3.76285	2.23813	2.26213	2.84118	2.77607	0.714489
FHB_INC	WMC0728_292	1B	180.3	BLUE_I	4.872	3.76285	2.23813	2.26213	2.84118	2.77607	0.714489
FHB_Score	WMC0728_292	1B	180.3	09AHL	4.566	1.93719	1.00339	1.12925	1.31685	1.34667	0.41421
FHB_Score	WMC0728_292	1B	180.3	10BOD	3.062	1.93719	1.00339	1.12925	1.31685	1.34667	0.41421
FHB_Score	WMC0728_292	1B	180.3	BLUE	3.84	1.93719	1.00339	1.12925	1.31685	1.34667	0.41421
FHB_SEV	WMC0728_292	1B	180.3	09AHL_S	3.411	1.61335	0.904494	1.04846	1.07131	1.1594	0.311511
FHB_INC	WMC0728_298	1B	180.4	09AHL_I	4.074	-2.45192	-1.12255	-1.30093	-1.87691	-1.68808	0.602448
FHB_Score	WMC0728_298	1B	180.4	09AHL	3.15	-1.21515	-0.560149	-0.589109	-0.906118	-0.817632	0.307882
FHB_INC	CFD0015_176	1D	22.1	09AHL_I	3.219	0.693909	1.22305	1.00024	0.528659	0.861467	0.310291
FHB_INC	CFD0015_176	1D	22.1	09CEC_I	3.067	0.693909	1.22305	1.00024	0.528659	0.861467	0.310291
FHB_INC	CFD0015_176	1D	22.1	10BOD_I	3.221	0.693909	1.22305	1.00024	0.528659	0.861467	0.310291
FHB_INC	CFD0015_176	1D	22.1	BLUE_I	3.862	0.693909	1.22305	1.00024	0.528659	0.861467	0.310291
FHB_Score	CFD0015_176	1D	22.1	09AHL	3.341	0.591457	0.78131	0.573517	0.460478	0.601691	0.133045
FHB_Score	CFD0015_176	1D	22.1	09CEC	3.057	0.591457	0.78131	0.573517	0.460478	0.601691	0.133045
FHB_Score	CFD0015_176	1D	22.1	10AHL	3.158	0.591457	0.78131	0.573517	0.460478	0.601691	0.133045
FHB_Score	CFD0015_176	1D	22.1	10BOD	3.906	0.591457	0.78131	0.573517	0.460478	0.601691	0.133045
FHB_Score	CFD0015_176	1D	22.1	BLUE	4.423	0.591457	0.78131	0.573517	0.460478	0.601691	0.133045
FHB_SEV	CFD0015_176	1D	22.1	10BOD_S	3.92	0.351424	0.821208	0.439037	0.594194	0.551466	0.205948
FHB_SEV	CFD0015_176	1D	22.1	BLUE_S	3.763	0.351424	0.821208	0.439037	0.594194	0.551466	0.205948
FHB_INC	BARC0152_114	1D	38	09AHL_I	3.7	6.30283	4.19554	6.80038	5.51463	5.70335	1.13607
FHB_INC	BARC0152_114	1D	38	10AHL_I	5.299	6.30283	4.19554	6.80038	5.51463	5.70335	1.13607
FHB_INC	BARC0152_114	1D	38	10BOD_I	4.213	6.30283	4.19554	6.80038	5.51463	5.70335	1.13607
FHB_INC	BARC0152_114	1D	38	BLUE_I	4.675	6.30283	4.19554	6.80038	5.51463	5.70335	1.13607
FHB_Score	BARC0152_114	1D	38	09AHL	3.985	3.57551	2.59318	3.71158	2.47689	3.08929	0.644158
FHB_Score	BARC0152_114	1D	38	10AHL	5.458	3.57551	2.59318	3.71158	2.47689	3.08929	0.644158
FHB_Score	BARC0152_114	1D	38	10BOD	3.956	3.57551	2.59318	3.71158	2.47689	3.08929	0.644158
FHB_Score	BARC0152_114	1D	38	BLUE	5.281	3.57551	2.59318	3.71158	2.47689	3.08929	0.644158
FHB_SEV	BARC0152_114	1D	38	BLUE_S	3.267	2.87165	2.8924	2.57095	2.42336	2.68959	0.230388
FHB_INC	GWM1291_161	1D	64.4	09AHL_I	4.059	2.58738	2.2341	2.09879	1.61361	2.13347	0.403161
FHB_INC	GWM1291_161	1D	64.4	09CEC_I	3.43	2.58738	2.2341	2.09879	1.61361	2.13347	0.403161
FHB_INC	GWM1291_161	1D	64.4	10AHL_I	3.189	2.58738	2.2341	2.09879	1.61361	2.13347	0.403161
FHB_INC	GWM1291_161	1D	64.4	BLUE_I	4.047	2.58738	2.2341	2.09879	1.61361	2.13347	0.403161
FHB_Score	GWM1291_161	1D	64.4	09AHL	4.017	1.51785	1.19222	1.17558	0.976614	1.21557	0.224066
FHB_Score	GWM1291_161	1D	64.4	10AHL	3.511	1.51785	1.19222	1.17558	0.976614	1.21557	0.224066
FHB_Score	GWM1291_161	1D	64.4	10BOD	3.452	1.51785	1.19222	1.17558	0.976614	1.21557	0.224066
FHB_Score	GWM1291_161	1D	64.4	BLUE	4.351	1.51785	1.19222	1.17558	0.976614	1.21557	0.224066
FHB_SEV	GWM1291_161	1D	64.4	09AHL_S	3.446	1.55591	1.16415	0.954549	0.974871	1.16237	0.27882
FHB_SEV	GWM1291_161	1D	64.4	10BOD_S	3.486	1.55591	1.16415	0.954549	0.974871	1.16237	0.27882
FHB_SEV	GWM1291_161	1D	64.4	BLUE_S	3.721	1.55591	1.16415	0.954549	0.974871	1.16237	0.27882
FHB_INC	WMC0429_251	1D	93.3	09CEC_I	3.97	2.17922	2.61547	1.42646	1.08448	1.82641	0.697019
FHB_Score	WMC0429_251	1D	93.3	09CEC	3.618	1.28935	1.3337	0.815873	0.535558	0.99362	0.384935
FHB_SEV	WMC0732c_null	1D	132.4	09AHL_S	3.195	-1.55599	-1.05183	0.0546077	-0.477414	-0.757657	0.698136
FHB_INC	WMC0732c_303	1D	132.9	09CEC_I	3.817	1.73001	3.83403	2.49384	2.64167	2.67489	0.869921
FHB_Score	WMC0732c_303	1D	132.9	09CEC	4.533	1.19262	2.20692	1.39571	1.67282	1.61702	0.439771
FHB_Score	WMC0732c_303	1D	132.9	10BOD	3.681	1.19262	2.20692	1.39571	1.67282	1.61702	0.439771
FHB_Score	WMC0732c_303	1D	132.9	BLUE	3.84	1.19262	2.20692	1.39571	1.67282	1.61702	0.439771
FHB_SEV	WMC0732c_303	1D	132.9	10BOD_S	3.059	1.11864	2.03278	0.564885	1.76637	1.37067	0.660245
FHB_SEV	GWM1012_103	1D	152.2	10CEC_S	3.009	0.423201	0.83872	0.513496	0.385551	0.540242	0.206101
FHB_INC	GWM4853_236	1D	178.5	10AHL_I	3.455	-0.817777	-0.382129	-2.37247	-0.810212	-1.09565	0.875229
FHB_SEV	GWM4853_236	1D	178.5	10AHL_S	4.093	-0.210719	0.0989452	-1.4745	-0.292071	-0.469585	0.690796
FHB_SEV	GWM0957b_165	1D	183.2	10CEC_S	3.266	-1.20396	-2.70774	-0.0311627	-0.736302	-1.16979	1.13297
FHB_INC	CFD0282_191	1D	192.5	09AHL_I	5.314	-1.83851	-2.08241	-0.977549	-2.24726	-1.78643	0.564792
FHB_INC	CFD0282_191	1D	192.5	09CEC_I	5.608	-1.83851	-2.08241	-0.977549	-2.24726	-1.78643	0.564792
FHB_INC	CFD0282_191	1D	192.5	10BOD_I	6.57	-1.83851	-2.08241	-0.977549	-2.24726	-1.78643	0.564792
FHB_INC	CFD0282_191	1D	192.5	BLUE_I	6.522	-1.83851	-2.08241	-0.977549	-2.24726	-1.78643	0.564792
FHB_Score	CFD0282_191	1D	192.5	09AHL	3.942	-0.877265	-1.07083	-0.363495	-1.24114	-0.888183	0.380068
FHB_Score	CFD0282_191	1D	192.5	09CEC	5.316	-0.877265	-1.07083	-0.363495	-1.24114	-0.888183	0.380068
FHB_Score	CFD0282_191	1D	192.5	10BOD	6.794	-0.877265	-1.07083	-0.363495	-1.24114	-0.888183	0.380068
FHB_Score	CFD0282_191	1D	192.5	BLUE	5.985	-0.877265	-1.07083	-0.363495	-1.24114	-0.888183	0.380068
FHB_SEV	CFD0282_191	1D	192.5	09AHL_S	3.579	-0.917435	-1.35249	0.0427512	-1.37527	-0.900611	0.663252
FHB_SEV	CFD0282_191	1D	192.5	10CEC_S	4.592	-0.917435	-1.35249	0.0427512	-1.37527	-0.900611	0.663252
FHB_SEV	CFD0282_191	1D	192.5	10BOD_S	6.544	-0.917435	-1.35249	0.0427512	-1.37527	-0.900611	0.663252
FHB_SEV	CFD0282_191	1D	192.5	BLUE_S	5.253	-0.917435	-1.35249	0.0427512	-1.37527	-0.900611	0.663252
FHB_INC	CFD0282_193	1D	192.6	09AHL_I	4.809	1.81753	1.93634	1.70217	2.5977	2.01344	0.401071
FHB_INC	CFD0282_193	1D	192.6	09CEC_I	4.833	1.81753	1.93634	1.70217	2.5977	2.01344	0.401071
FHB_INC	CFD0282_193	1D	192.6	10AHL_I	3.749	1.81753	1.93634	1.70217	2.5977	2.01344	0.401071
FHB_INC	CFD0282_193	1D	192.6	10BOD_I	6.484	1.81753	1.93634	1.70217	2.5977	2.01344	0.401071
FHB_INC	CFD0282_193	1D	192.6	BLUE_I	6.353	1.81753	1.93634	1.70217	2.5977	2.01344	0.401071
FHB_Score	CFD0282_193	1D	192.6	09AHL	3.59	0.92352	0.996242	0.725895	1.40364	1.01232	0.28479
FHB_Score	CFD0282_193	1D	192.6	09CEC	4.625	0.92352	0.996242	0.725895	1.40364	1.01232	0.28479
FHB_Score	CFD0282_193	1D	192.6	10AHL	3.035	0.92352	0.996242	0.725895	1.40364	1.01232	0.28479
FHB_Score	CFD0282_193	1D	192.6	10BOD	6.581	0.92352	0.996242	0.725895	1.40364	1.01232	0.28479
FHB_Score	CFD0282_193	1D	192.6	BLUE	5.784	0.92352	0.996242	0.725895	1.40364	1.01232	0.28479
FHB_SEV	CFD0282_193	1D	192.6	10CEC_S	4.85	0.924854	1.46109	0.34074	1.37249	1.0248	0.512891
FHB_SEV	CFD0282_193	1D	192.6	10BOD_S	5.732	0.924854	1.46109	0.34074	1.37249	1.0248	0.512891
FHB_SEV	CFD0282_193	1D	192.6	BLUE_S	5.147	0.924854	1.46109	0.34074	1.37249	1.0248	0.512891
FHB_Score	GWM1053_130	2A	0	09CEC	3.015	1.12214	0.952081	0.271764	0.641052	0.746759	0.374104
FHB_INC	BARC0212_222	2A	22.9	09AHL_I	3.614	-1.82674	-1.73082	-0.575581	-0.934664	-1.26695	0.610178
FHB_Score	BARC0212_222	2A	22.9	09AHL	3.984	-1.13978	-0.881761	-0.251581	-0.429475	-0.67565	0.407569
FHB_SEV	BARC0212_222	2A	22.9	09AHL_S	4.302	-1.3222	-1.12063	-0.0831158	-0.48054	-0.75162	0.572161
FHB_INC	BARC0212_233	2A	23	09AHL_I	3.25	1.95546	1.35247	-0.103313	0.880022	1.02116	0.869298
FHB_Score	BARC0212_233	2A	23	09AHL	4.304	1.40575	0.604031	-0.218687	0.201915	0.498252	0.691992
FHB_SEV	BARC0212_233	2A	23	09AHL_S	4.869	1.74675	1.03247	-0.089067	0.415183	0.776333	0.793023
FHB_SEV	GWM0636_110	2A	37.4	09AHL_S	3.766	-0.717571	-0.558326	-0.425876	-0.256841	-0.489654	0.195731
FHB_SEV	GWM0636_110	2A	37.4	10BOD_S	3.033	-0.717571	-0.558326	-0.425876	-0.256841	-0.489654	0.195731
FHB_SEV	GWM0636_110	2A	37.4	BLUE_S	3.715	-0.717571	-0.558326	-0.425876	-0.256841	-0.489654	0.195731
FHB_Score	GWM0636_114	2A	37.6	09AHL	3.482	2.09488	1.13841	0.678584	0.488804	1.10017	0.717034
FHB_INC	GWM0359_215	2A	52.4	10BOD_I	3.951	1.24658	1.4982	0.340492	1.63749	1.18069	0.583025
FHB_Score	GWM0359_215	2A	52.4	10BOD	3.127	0.621329	0.388509	-0.0779449	0.6679	0.399948	0.341233
FHB_SEV	GWM0359_215	2A	52.4	09AHL_S	3.075	0.978175	0.109849	0.129895	0.607496	0.456354	0.417046
FHB_SEV	GWM0359_215	2A	52.4	10BOD_S	3.108	0.978175	0.109849	0.129895	0.607496	0.456354	0.417046
FHB_SEV	WMC0522_200	2A	88.5	09AHL_S	3.153	3.62088	0.957948	-0.475374	0.822969	1.23161	1.71894
FHB_SEV	GWM4601_221	2A	101.3	10AHL_S	3.242	0.204158	-0.615401	-1.31142	-0.569508	-0.573043	0.619421
FHB_SEV	GWM4601_223	2A	101.4	10AHL_S	3.371	-0.152051	0.42128	1.30253	0.509042	0.520199	0.598293
FHB_SEV	GWM0122_127	2A	103.6	10AHL_S	3.627	0.24694	0.319767	1.45722	0.879276	0.7258	0.56353
FHB_INC	GWM0312_218	2A	150.1	10AHL_I	3.322	-2.82676	-2.01386	-3.66594	-2.06672	-2.64332	0.776335
FHB_INC	GWM0761_101	2A	153.1	09AHL_I	3.208	-4.93813	-2.95395	-4.128	-2.90969	-3.73244	0.982028
FHB_SEV	GWM0761_101	2A	153.1	09AHL_S	3.076	-2.80633	-2.79256	-2.32322	-1.97693	-2.47476	0.400724
FHB_SEV	GWM0761_101	2A	153.1	BLUE_S	3.36	-2.80633	-2.79256	-2.32322	-1.97693	-2.47476	0.400724
FHB_INC	GWM0761_103	2A	153.2	09AHL_I	4.54	2.47564	0.763298	1.16953	1.11966	1.38203	0.75118
FHB_INC	GWM0761_103	2A	153.2	BLUE_I	3.517	2.47564	0.763298	1.16953	1.11966	1.38203	0.75118
FHB_Score	GWM0761_103	2A	153.2	09AHL	5.319	1.5689	0.360957	0.617839	0.620277	0.791994	0.53204
FHB_Score	GWM0761_103	2A	153.2	10BOD	3.226	1.5689	0.360957	0.617839	0.620277	0.791994	0.53204
FHB_Score	GWM0761_103	2A	153.2	BLUE	4	1.5689	0.360957	0.617839	0.620277	0.791994	0.53204
FHB_SEV	GWM0761_103	2A	153.2	09AHL_S	3.817	1.31373	0.850109	0.265846	0.486057	0.728936	0.458298
FHB_INC	GWM0294_103	2A	155.4	09AHL_I	3.558	2.13565	0.295076	0.920366	0.713474	1.01614	0.790363
FHB_Score	GWM0294_103	2A	155.4	09AHL	4.502	1.46655	0.182061	0.488781	0.430147	0.641885	0.565621
FHB_Score	GWM0294_103	2A	155.4	BLUE	3.099	1.46655	0.182061	0.488781	0.430147	0.641885	0.565621
FHB_SEV	GWM0294_103	2A	155.4	09AHL_S	3.169	1.23637	0.727641	0.152985	0.300053	0.604263	0.486819
FHB_INC	GWM4166_203	2A	197.8	10BOD_I	4.215	-1.63901	-1.58855	-0.901021	-1.90616	-1.50869	0.42841
FHB_INC	GWM4166_203	2A	197.8	BLUE_I	3.14	-1.63901	-1.58855	-0.901021	-1.90616	-1.50869	0.42841
FHB_Score	GWM4166_203	2A	197.8	10BOD	4.215	-0.810069	-0.725269	-0.51305	-1.02706	-0.768863	0.212686
FHB_Score	GWM4166_203	2A	197.8	BLUE	3.058	-0.810069	-0.725269	-0.51305	-1.02706	-0.768863	0.212686
FHB_SEV	GWM4166_203	2A	197.8	10BOD_S	3.437	-0.525696	-0.767372	-0.239228	-0.837246	-0.592386	0.270644
FHB_INC	WMC0154_179	2B	0.4	09AHL_I	7.096	5.42952	5.32998	1.91473	3.79351	4.11694	1.6481
FHB_INC	WMC0154_179	2B	0.4	09CEC_I	7.365	5.42952	5.32998	1.91473	3.79351	4.11694	1.6481
FHB_INC	WMC0154_179	2B	0.4	10AHL_I	3.085	5.42952	5.32998	1.91473	3.79351	4.11694	1.6481
FHB_INC	WMC0154_179	2B	0.4	10BOD_I	4.61	5.42952	5.32998	1.91473	3.79351	4.11694	1.6481
FHB_INC	WMC0154_179	2B	0.4	BLUE_I	6.852	5.42952	5.32998	1.91473	3.79351	4.11694	1.6481
FHB_Score	WMC0154_179	2B	0.4	09AHL	6.311	2.94766	2.72187	0.767078	1.93017	2.09169	0.984971
FHB_Score	WMC0154_179	2B	0.4	09CEC	7.135	2.94766	2.72187	0.767078	1.93017	2.09169	0.984971
FHB_Score	WMC0154_179	2B	0.4	10BOD	5.1	2.94766	2.72187	0.767078	1.93017	2.09169	0.984971
FHB_Score	WMC0154_179	2B	0.4	BLUE	6.726	2.94766	2.72187	0.767078	1.93017	2.09169	0.984971
FHB_SEV	WMC0154_179	2B	0.4	09AHL_S	4.424	2.54426	2.37301	0.47058	1.94672	1.83364	0.942802
FHB_SEV	WMC0154_179	2B	0.4	10CEC_S	4.358	2.54426	2.37301	0.47058	1.94672	1.83364	0.942802
FHB_SEV	WMC0154_179	2B	0.4	10BOD_S	5.306	2.54426	2.37301	0.47058	1.94672	1.83364	0.942802
FHB_SEV	WMC0154_179	2B	0.4	BLUE_S	5.325	2.54426	2.37301	0.47058	1.94672	1.83364	0.942802
FHB_INC	WMC0257_325	2B	4.9	09AHL_I	5.136	3.71544	3.15328	1.37051	2.80698	2.76155	1.00007
FHB_INC	WMC0257_325	2B	4.9	09CEC_I	4.243	3.71544	3.15328	1.37051	2.80698	2.76155	1.00007
FHB_INC	WMC0257_325	2B	4.9	10BOD_I	4.805	3.71544	3.15328	1.37051	2.80698	2.76155	1.00007
FHB_INC	WMC0257_325	2B	4.9	BLUE_I	5.241	3.71544	3.15328	1.37051	2.80698	2.76155	1.00007
FHB_Score	WMC0257_325	2B	4.9	09AHL	5.322	2.12485	1.60639	0.521952	1.34482	1.3995	0.668834
FHB_Score	WMC0257_325	2B	4.9	09CEC	4.431	2.12485	1.60639	0.521952	1.34482	1.3995	0.668834
FHB_Score	WMC0257_325	2B	4.9	10BOD	5.264	2.12485	1.60639	0.521952	1.34482	1.3995	0.668834
FHB_Score	WMC0257_325	2B	4.9	BLUE	5.454	2.12485	1.60639	0.521952	1.34482	1.3995	0.668834
FHB_SEV	WMC0257_325	2B	4.9	09AHL_S	5.549	2.14732	2.08106	0.399003	1.44271	1.51752	0.810536
FHB_SEV	WMC0257_325	2B	4.9	10CEC_S	4.916	2.14732	2.08106	0.399003	1.44271	1.51752	0.810536
FHB_SEV	WMC0257_325	2B	4.9	10BOD_S	5.717	2.14732	2.08106	0.399003	1.44271	1.51752	0.810536
FHB_SEV	WMC0257_325	2B	4.9	BLUE_S	6.036	2.14732	2.08106	0.399003	1.44271	1.51752	0.810536
FHB_INC	WMC0257_328	2B	5.1	09AHL_I	5.013	-2.82014	-2.42726	-1.59647	-2.13275	-2.24416	0.515492
FHB_INC	WMC0257_328	2B	5.1	09CEC_I	3.796	-2.82014	-2.42726	-1.59647	-2.13275	-2.24416	0.515492
FHB_INC	WMC0257_328	2B	5.1	10AHL_I	3.511	-2.82014	-2.42726	-1.59647	-2.13275	-2.24416	0.515492
FHB_INC	WMC0257_328	2B	5.1	10BOD_I	4.537	-2.82014	-2.42726	-1.59647	-2.13275	-2.24416	0.515492
FHB_INC	WMC0257_328	2B	5.1	BLUE_I	5.439	-2.82014	-2.42726	-1.59647	-2.13275	-2.24416	0.515492
FHB_Score	WMC0257_328	2B	5.1	09AHL	4.12	-1.42187	-1.29238	-0.83491	-1.00742	-1.13914	0.266661
FHB_Score	WMC0257_328	2B	5.1	09CEC	3.708	-1.42187	-1.29238	-0.83491	-1.00742	-1.13914	0.266661
FHB_Score	WMC0257_328	2B	5.1	10AHL	3.502	-1.42187	-1.29238	-0.83491	-1.00742	-1.13914	0.266661
FHB_Score	WMC0257_328	2B	5.1	10BOD	4.396	-1.42187	-1.29238	-0.83491	-1.00742	-1.13914	0.266661
FHB_Score	WMC0257_328	2B	5.1	BLUE	5.274	-1.42187	-1.29238	-0.83491	-1.00742	-1.13914	0.266661
FHB_SEV	WMC0257_328	2B	5.1	09AHL_S	3.788	-1.46728	-1.55391	-1.00882	-1.0391	-1.26728	0.283447
FHB_SEV	WMC0257_328	2B	5.1	10CEC_S	4.054	-1.46728	-1.55391	-1.00882	-1.0391	-1.26728	0.283447
FHB_SEV	WMC0257_328	2B	5.1	10AHL_S	3.883	-1.46728	-1.55391	-1.00882	-1.0391	-1.26728	0.283447
FHB_SEV	WMC0257_328	2B	5.1	10BOD_S	4.306	-1.46728	-1.55391	-1.00882	-1.0391	-1.26728	0.283447
FHB_SEV	WMC0257_328	2B	5.1	BLUE_S	5.555	-1.46728	-1.55391	-1.00882	-1.0391	-1.26728	0.283447
FHB_INC	GWM1128_145	2B	16	09AHL_I	3.657	4.28157	5.25926	0.764471	3.7596	3.51622	1.93695
FHB_INC	GWM1128_145	2B	16	09CEC_I	5.25	4.28157	5.25926	0.764471	3.7596	3.51622	1.93695
FHB_INC	GWM1128_145	2B	16	BLUE_I	3.771	4.28157	5.25926	0.764471	3.7596	3.51622	1.93695
FHB_Score	GWM1128_145	2B	16	09AHL	4.109	2.64638	2.93718	0.119868	2.00273	1.92654	1.26615
FHB_Score	GWM1128_145	2B	16	09CEC	6.087	2.64638	2.93718	0.119868	2.00273	1.92654	1.26615
FHB_Score	GWM1128_145	2B	16	10BOD	3.195	2.64638	2.93718	0.119868	2.00273	1.92654	1.26615
FHB_Score	GWM1128_145	2B	16	BLUE	4.248	2.64638	2.93718	0.119868	2.00273	1.92654	1.26615
FHB_SEV	GWM1128_145	2B	16	09AHL_S	3.105	2.43533	2.53282	-0.137332	1.62269	1.61338	1.2364
FHB_SEV	GWM1128_145	2B	16	10CEC_S	3.373	2.43533	2.53282	-0.137332	1.62269	1.61338	1.2364
FHB_SEV	GWM1128_145	2B	16	BLUE_S	3.235	2.43533	2.53282	-0.137332	1.62269	1.61338	1.2364
FHB_INC	GWM1128_153	2B	16.3	10BOD_I	3.69	-2.31102	-3.22527	-2.63797	-3.35992	-2.88355	0.493897
FHB_Score	GWM1128_153	2B	16.3	10BOD	3.192	-1.14041	-1.40232	-1.3022	-1.63924	-1.37104	0.208836
FHB_SEV	GWM1128_153	2B	16.3	10BOD_S	3.681	-1.3215	-2.24832	-1.50008	-2.20992	-1.81996	0.478312
FHB_SEV	GWM1128_153	2B	16.3	BLUE_S	3.038	-1.3215	-2.24832	-1.50008	-2.20992	-1.81996	0.478312
FHB_Score	GWM1128_156	2B	16.4	10BOD	3.298	0.958119	-0.0422522	1.05599	1.89982	0.967917	0.795137
FHB_SEV	GWM1750_164	2B	30.8	09AHL_S	3.005	0.972112	0.648586	0.447241	0.433626	0.625391	0.251174
FHB_SEV	GWM1750_170	2B	31	09AHL_S	3.189	-0.844213	-0.343548	-0.231702	-0.406666	-0.456532	0.268389
FHB_INC	GWM0374b_222	2B	71.5	09AHL_I	4.089	1.5552	-0.767016	0.864029	0.449294	0.525376	0.974899
FHB_INC	GWM0374b_222	2B	71.5	10AHL_I	3.225	1.5552	-0.767016	0.864029	0.449294	0.525376	0.974899
FHB_INC	GWM0374b_222	2B	71.5	10BOD_I	4.649	1.5552	-0.767016	0.864029	0.449294	0.525376	0.974899
FHB_INC	GWM0374b_222	2B	71.5	BLUE_I	3.738	1.5552	-0.767016	0.864029	0.449294	0.525376	0.974899
FHB_Score	GWM0374b_222	2B	71.5	10BOD	3.93	0.621472	-0.577169	0.451369	0.0401315	0.133951	0.533205
FHB_Score	GWM0374b_222	2B	71.5	BLUE	3.117	0.621472	-0.577169	0.451369	0.0401315	0.133951	0.533205
FHB_SEV	GWM0374b_222	2B	71.5	09AHL_S	3.211	0.531891	-0.299085	0.590843	-0.0280052	0.198911	0.433581
FHB_SEV	GWM0374b_222	2B	71.5	10AHL_S	3.983	0.531891	-0.299085	0.590843	-0.0280052	0.198911	0.433581
FHB_SEV	GWM0374b_222	2B	71.5	10BOD_S	3.82	0.531891	-0.299085	0.590843	-0.0280052	0.198911	0.433581
FHB_SEV	GWM0374b_222	2B	71.5	BLUE_S	3.657	0.531891	-0.299085	0.590843	-0.0280052	0.198911	0.433581
FHB_Score	GWM0374b_222	2B	71.5	10AHL	3.461	#N/A	#N/A	#N/A	#N/A	#N/A	#N/A
FHB_INC	GWM0972a_null	2B	71.7	10BOD_I	3.286	1.34789	-0.362604	0.684012	0.536221	0.551381	0.704183
FHB_Score	GWM0972a_null	2B	71.7	10BOD	3.133	0.611508	-0.29281	0.460185	0.22024	0.249781	0.395977
FHB_SEV	GWM0972a_null	2B	71.7	09AHL_S	3.089	0.7593	0.108931	0.751058	0.192165	0.452863	0.35075
FHB_SEV	GWM0972a_null	2B	71.7	10AHL_S	3.323	0.7593	0.108931	0.751058	0.192165	0.452863	0.35075
FHB_SEV	GWM0972a_null	2B	71.7	10BOD_S	3.257	0.7593	0.108931	0.751058	0.192165	0.452863	0.35075
FHB_SEV	GWM0972a_null	2B	71.7	BLUE_S	3.256	0.7593	0.108931	0.751058	0.192165	0.452863	0.35075
FHB_INC	GWM0972a_152	2B	72	10BOD_I	3.487	-0.247436	0.328476	-1.65249	-1.50955	-0.77025	0.967031
FHB_INC	WMC0344_265	2B	75.1	09AHL_I	4.176	1.54007	-0.767446	0.9125	0.46074	0.536467	0.975457
FHB_INC	WMC0344_265	2B	75.1	10AHL_I	3.4	1.54007	-0.767446	0.9125	0.46074	0.536467	0.975457
FHB_INC	WMC0344_265	2B	75.1	10BOD_I	4.745	1.54007	-0.767446	0.9125	0.46074	0.536467	0.975457
FHB_INC	WMC0344_265	2B	75.1	BLUE_I	3.833	1.54007	-0.767446	0.9125	0.46074	0.536467	0.975457
FHB_Score	WMC0344_265	2B	75.1	10AHL	3.673	0.620702	-0.576578	0.486686	0.0480427	0.144713	0.53948
FHB_Score	WMC0344_265	2B	75.1	10BOD	4.025	0.620702	-0.576578	0.486686	0.0480427	0.144713	0.53948
FHB_Score	WMC0344_265	2B	75.1	BLUE	3.212	0.620702	-0.576578	0.486686	0.0480427	0.144713	0.53948
FHB_SEV	WMC0344_265	2B	75.1	09AHL_S	3.299	0.540727	-0.306768	0.623767	-0.0244681	0.208314	0.44818
FHB_SEV	WMC0344_265	2B	75.1	10AHL_S	4.238	0.540727	-0.306768	0.623767	-0.0244681	0.208314	0.44818
FHB_SEV	WMC0344_265	2B	75.1	10BOD_S	3.881	0.540727	-0.306768	0.623767	-0.0244681	0.208314	0.44818
FHB_SEV	WMC0344_265	2B	75.1	BLUE_S	3.742	0.540727	-0.306768	0.623767	-0.0244681	0.208314	0.44818
FHB_SEV	GWM4338_141	2B	78.5	10BOD_S	3.313	0.31718	-0.43567	0.416442	0.425264	0.180804	0.413894
FHB_SEV	GWM4338_143	2B	78.6	10BOD_S	3.464	-0.404446	0.425225	-0.402904	-0.517599	-0.224931	0.436752
FHB_INC	BARC0018_245	2B	79.9	10BOD_I	4.625	1.58496	0.63886	0.321476	1.34331	0.972152	0.590976
FHB_Score	BARC0018_245	2B	79.9	10BOD	4.032	0.692621	0.139924	0.0587259	0.488324	0.344899	0.297429
FHB_SEV	BARC0018_245	2B	79.9	10BOD_S	4.554	0.794604	0.602778	0.298781	0.563501	0.564916	0.204141
FHB_SEV	BARC0018_245	2B	79.9	BLUE_S	3.438	0.794604	0.602778	0.298781	0.563501	0.564916	0.204141
FHB_INC	BARC0091_117	2B	82.3	09AHL_I	3.09	1.84099	0.628319	0.73673	1.68326	1.22232	0.628184
FHB_INC	BARC0091_117	2B	82.3	10BOD_I	5.69	1.84099	0.628319	0.73673	1.68326	1.22232	0.628184
FHB_INC	BARC0091_117	2B	82.3	BLUE_I	3.56	1.84099	0.628319	0.73673	1.68326	1.22232	0.628184
FHB_Score	BARC0091_117	2B	82.3	10BOD	5.041	0.746608	0.0978667	0.337743	0.653108	0.458832	0.297499
FHB_SEV	BARC0091_117	2B	82.3	09AHL_S	3.135	0.911801	0.6817	0.50048	0.745128	0.709777	0.169958
FHB_SEV	BARC0091_117	2B	82.3	10AHL_S	3.087	0.911801	0.6817	0.50048	0.745128	0.709777	0.169958
FHB_SEV	BARC0091_117	2B	82.3	10BOD_S	5.47	0.911801	0.6817	0.50048	0.745128	0.709777	0.169958
FHB_SEV	BARC0091_117	2B	82.3	BLUE_S	4.095	0.911801	0.6817	0.50048	0.745128	0.709777	0.169958
FHB_INC	GWM0120_153	2B	109.9	10BOD_I	4.281	-1.62029	-1.25836	-1.13825	-1.96014	-1.49426	0.372078
FHB_Score	GWM0120_153	2B	109.9	10BOD	3.561	-0.850969	-0.707052	-0.511645	-0.810889	-0.720139	0.15165
FHB_INC	GWM0120_155	2B	110	10BOD_I	4.993	1.03151	0.114414	1.08823	2.01859	1.06319	0.777731
FHB_Score	GWM0120_155	2B	110	10BOD	3.803	0.589511	0.168542	0.398053	0.773189	0.482323	0.259263
FHB_INC	CFD0073_263	2B	117.8	09CEC_I	3.415	1.7495	2.41596	0.319194	1.41452	1.47479	0.875651
FHB_SEV	CFD0073_263	2B	117.8	09AHL_S	3.246	1.25956	1.2778	0.658732	1.01925	1.05383	0.288549
FHB_SEV	CFD0073_263	2B	117.8	10BOD_S	3.051	1.25956	1.2778	0.658732	1.01925	1.05383	0.288549
FHB_SEV	CFD0073_263	2B	117.8	BLUE_S	3.637	1.25956	1.2778	0.658732	1.01925	1.05383	0.288549
FHB_INC	CFD0073_265	2B	117.9	09AHL_I	3.383	-2.33305	-2.84795	-0.929214	-1.91386	-2.00602	0.813184
FHB_INC	CFD0073_265	2B	117.9	09CEC_I	4.2	-2.33305	-2.84795	-0.929214	-1.91386	-2.00602	0.813184
FHB_INC	CFD0073_265	2B	117.9	BLUE_I	3.554	-2.33305	-2.84795	-0.929214	-1.91386	-2.00602	0.813184
FHB_Score	CFD0073_265	2B	117.9	09AHL	3.084	-1.11069	-1.43613	-0.597418	-1.00267	-1.03673	0.345998
FHB_Score	CFD0073_265	2B	117.9	09CEC	3.768	-1.11069	-1.43613	-0.597418	-1.00267	-1.03673	0.345998
FHB_Score	CFD0073_265	2B	117.9	10BOD	3.164	-1.11069	-1.43613	-0.597418	-1.00267	-1.03673	0.345998
FHB_Score	CFD0073_265	2B	117.9	BLUE	3.832	-1.11069	-1.43613	-0.597418	-1.00267	-1.03673	0.345998
FHB_SEV	CFD0073_265	2B	117.9	09AHL_S	3.516	-1.29163	-1.68389	-0.69379	-1.23545	-1.22619	0.407149
FHB_SEV	CFD0073_265	2B	117.9	10CEC_S	3.383	-1.29163	-1.68389	-0.69379	-1.23545	-1.22619	0.407149
FHB_SEV	CFD0073_265	2B	117.9	10BOD_S	3.51	-1.29163	-1.68389	-0.69379	-1.23545	-1.22619	0.407149
FHB_SEV	CFD0073_265	2B	117.9	BLUE_S	4.233	-1.29163	-1.68389	-0.69379	-1.23545	-1.22619	0.407149
FHB_INC	GWM1501b_149	2B	167	09CEC_I	3.235	2.21813	2.21048	1.70955	1.71026	1.96211	0.291232
FHB_INC	GWM1501b_149	2B	167	10BOD_I	3.24	2.21813	2.21048	1.70955	1.71026	1.96211	0.291232
FHB_INC	GWM1501b_149	2B	167	BLUE_I	3.711	2.21813	2.21048	1.70955	1.71026	1.96211	0.291232
FHB_Score	GWM1501b_149	2B	167	10AHL	3.481	0.939325	1.09446	0.989883	0.840755	0.966106	0.105627
FHB_Score	GWM1501b_149	2B	167	10BOD	3.454	0.939325	1.09446	0.989883	0.840755	0.966106	0.105627
FHB_Score	GWM1501b_149	2B	167	BLUE	3.665	0.939325	1.09446	0.989883	0.840755	0.966106	0.105627
FHB_SEV	GWM1501b_149	2B	167	10BOD_S	3.128	0.497363	1.17981	0.724435	0.754405	0.789002	0.284691
FHB_INC	GWM1691_141	2B	188.1	10BOD_I	3.748	-0.174755	-0.561753	1.45625	0.663397	0.345785	0.899741
FHB_SEV	BARC0124b_275	2D	0.4	10BOD_S	3.166	-2.24257	-2.38968	-0.453162	-1.6275	-1.67823	0.88091
FHB_Score	CFD0051_148	2D	18.9	10BOD	3.204	1.53746	0.49982	-0.0918034	1.09709	0.760641	0.709772
FHB_SEV	CFD0056c_264	2D	20.7	BLUE_S	3.52	-2.25707	-2.49717	-2.42249	-2.0295	-2.30156	0.207271
FHB_Score	CFD0056c_280	2D	21.2	10AHL	3.768	1.43108	1.77444	2.05544	1.2455	1.62662	0.360196
FHB_SEV	GWM0988_159	2D	84.7	10CEC_S	3.847	-1.40491	-2.14869	-0.919053	-1.21438	-1.42176	0.524223
FHB_SEV	GWM0988_159	2D	84.7	BLUE_S	3.478	-1.40491	-2.14869	-0.919053	-1.21438	-1.42176	0.524223
FHB_INC	CFD0116_240	2D	93.1	09AHL_I	5.505	2.17892	0.852772	2.39765	1.86209	1.82286	0.683075
FHB_INC	CFD0116_240	2D	93.1	10AHL_I	5.731	2.17892	0.852772	2.39765	1.86209	1.82286	0.683075
FHB_INC	CFD0116_240	2D	93.1	10BOD_I	6.003	2.17892	0.852772	2.39765	1.86209	1.82286	0.683075
FHB_INC	CFD0116_240	2D	93.1	BLUE_I	6.048	2.17892	0.852772	2.39765	1.86209	1.82286	0.683075
FHB_Score	CFD0116_240	2D	93.1	09AHL	5.062	1.27589	0.382239	1.26347	0.90795	0.957388	0.419671
FHB_Score	CFD0116_240	2D	93.1	10AHL	5.664	1.27589	0.382239	1.26347	0.90795	0.957388	0.419671
FHB_Score	CFD0116_240	2D	93.1	10BOD	6.395	1.27589	0.382239	1.26347	0.90795	0.957388	0.419671
FHB_Score	CFD0116_240	2D	93.1	BLUE	6.041	1.27589	0.382239	1.26347	0.90795	0.957388	0.419671
FHB_SEV	CFD0116_240	2D	93.1	09AHL_S	6.473	1.50576	1.10862	1.17436	1.23527	1.256	0.174355
FHB_SEV	CFD0116_240	2D	93.1	10AHL_S	5.292	1.50576	1.10862	1.17436	1.23527	1.256	0.174355
FHB_SEV	CFD0116_240	2D	93.1	10BOD_S	7.277	1.50576	1.10862	1.17436	1.23527	1.256	0.174355
FHB_SEV	CFD0116_240	2D	93.1	BLUE_S	7.149	1.50576	1.10862	1.17436	1.23527	1.256	0.174355
FHB_INC	CFD0116_242	2D	93.3	09AHL_I	4.829	-1.80325	-0.494479	-2.34189	-1.76254	-1.60054	0.783222
FHB_INC	CFD0116_242	2D	93.3	10AHL_I	5.521	-1.80325	-0.494479	-2.34189	-1.76254	-1.60054	0.783222
FHB_INC	CFD0116_242	2D	93.3	10BOD_I	5.842	-1.80325	-0.494479	-2.34189	-1.76254	-1.60054	0.783222
FHB_INC	CFD0116_242	2D	93.3	BLUE_I	5.57	-1.80325	-0.494479	-2.34189	-1.76254	-1.60054	0.783222
FHB_Score	CFD0116_242	2D	93.3	09AHL	4.367	-1.07341	-0.194221	-1.25518	-0.868557	-0.847842	0.463485
FHB_Score	CFD0116_242	2D	93.3	10AHL	5.557	-1.07341	-0.194221	-1.25518	-0.868557	-0.847842	0.463485
FHB_Score	CFD0116_242	2D	93.3	10BOD	6.248	-1.07341	-0.194221	-1.25518	-0.868557	-0.847842	0.463485
FHB_Score	CFD0116_242	2D	93.3	BLUE	5.547	-1.07341	-0.194221	-1.25518	-0.868557	-0.847842	0.463485
FHB_SEV	CFD0116_242	2D	93.3	09AHL_S	5.808	-1.33814	-0.912787	-1.17424	-1.17938	-1.15114	0.176176
FHB_SEV	CFD0116_242	2D	93.3	10AHL_S	5.2	-1.33814	-0.912787	-1.17424	-1.17938	-1.15114	0.176176
FHB_SEV	CFD0116_242	2D	93.3	10BOD_S	7.022	-1.33814	-0.912787	-1.17424	-1.17938	-1.15114	0.176176
FHB_SEV	CFD0116_242	2D	93.3	BLUE_S	6.659	-1.33814	-0.912787	-1.17424	-1.17938	-1.15114	0.176176
FHB_SEV	WMC0018_251	2D	100.6	09AHL_S	3.086	0.67981	0.581783	-0.281066	0.252654	0.308295	0.433306
FHB_SEV	WMC0018_260	2D	100.9	10CEC_S	3.034	-1.46015	-2.21871	-1.13831	-0.817453	-1.40865	0.6004
FHB_INC	WMC0018_263	2D	101	10AHL_I	3.002	0.644227	0.88957	1.5926	0.975835	1.02556	0.403282
FHB_Score	WMC0018_263	2D	101	10AHL	3.509	0.242508	0.471165	0.948254	0.575561	0.559372	0.294208
FHB_Score	WMC0018_263	2D	101	10BOD	3.214	0.242508	0.471165	0.948254	0.575561	0.559372	0.294208
FHB_SEV	GWM0823b_132	2D	106	09AHL_S	4.471	-1.4046	-0.559833	-0.397305	-0.642703	-0.75111	0.447424
FHB_SEV	GWM0823b_132	2D	106	BLUE_S	3.154	-1.4046	-0.559833	-0.397305	-0.642703	-0.75111	0.447424
FHB_SEV	GWM0823b_135	2D	106.1	09AHL_S	3.981	1.34623	0.479533	0.341878	0.480502	0.662035	0.460753
FHB_INC	GWM1419_171	2D	118.1	09AHL_I	3.01	3.58658	2.24386	2.94995	1.44202	2.5556	0.922976
FHB_INC	GWM1419_171	2D	118.1	10AHL_I	3.02	3.58658	2.24386	2.94995	1.44202	2.5556	0.922976
FHB_Score	GWM1419_171	2D	118.1	09AHL	3.326	2.26188	1.05511	1.55228	0.917361	1.44666	0.608058
FHB_Score	GWM1419_171	2D	118.1	10AHL	3	2.26188	1.05511	1.55228	0.917361	1.44666	0.608058
FHB_Score	GWM1419_171	2D	118.1	BLUE	3.177	2.26188	1.05511	1.55228	0.917361	1.44666	0.608058
FHB_INC	GWM1204_279	2D	140.4	09AHL_I	3.827	3.30122	3.24176	1.55525	1.98131	2.51989	0.88547
FHB_INC	GWM1204_279	2D	140.4	09CEC_I	3.844	3.30122	3.24176	1.55525	1.98131	2.51989	0.88547
FHB_INC	GWM1204_279	2D	140.4	BLUE_I	3.224	3.30122	3.24176	1.55525	1.98131	2.51989	0.88547
FHB_Score	GWM1204_279	2D	140.4	09AHL	4.07	2.09287	1.71478	1.1182	1.34232	1.56704	0.428284
FHB_Score	GWM1204_279	2D	140.4	09CEC	3.943	2.09287	1.71478	1.1182	1.34232	1.56704	0.428284
FHB_Score	GWM1204_279	2D	140.4	10BOD	3.012	2.09287	1.71478	1.1182	1.34232	1.56704	0.428284
FHB_Score	GWM1204_279	2D	140.4	BLUE	3.899	2.09287	1.71478	1.1182	1.34232	1.56704	0.428284
FHB_SEV	GWM1204_279	2D	140.4	09AHL_S	4.214	2.13128	1.48138	0.926789	1.24059	1.44501	0.51076
FHB_SEV	GWM1204_279	2D	140.4	BLUE_S	3.531	2.13128	1.48138	0.926789	1.24059	1.44501	0.51076
FHB_INC	CFD0233_297	2D	149.6	09AHL_I	5.479	4.29614	4.14363	1.9523	1.22229	2.90359	1.55012
FHB_INC	CFD0233_297	2D	149.6	09CEC_I	4.902	4.29614	4.14363	1.9523	1.22229	2.90359	1.55012
FHB_INC	CFD0233_297	2D	149.6	BLUE_I	4.209	4.29614	4.14363	1.9523	1.22229	2.90359	1.55012
FHB_Score	CFD0233_297	2D	149.6	09AHL	6.465	2.81836	2.2501	1.14044	0.74383	1.73818	0.961747
FHB_Score	CFD0233_297	2D	149.6	09CEC	4.568	2.81836	2.2501	1.14044	0.74383	1.73818	0.961747
FHB_Score	CFD0233_297	2D	149.6	BLUE	4.804	2.81836	2.2501	1.14044	0.74383	1.73818	0.961747
FHB_SEV	CFD0233_297	2D	149.6	09AHL_S	5.696	2.7696	1.69479	0.752857	0.798117	1.50384	0.948795
FHB_SEV	CFD0233_297	2D	149.6	BLUE_S	3.627	2.7696	1.69479	0.752857	0.798117	1.50384	0.948795
FHB_INC	CFD0233_309	2D	149.9	09AHL_I	3.365	-2.00923	-2.2316	-0.50168	-1.38174	-1.53106	0.774881
FHB_INC	CFD0233_309	2D	149.9	09CEC_I	3.168	-2.00923	-2.2316	-0.50168	-1.38174	-1.53106	0.774881
FHB_INC	CFD0233_309	2D	149.9	10BOD_I	3.34	-2.00923	-2.2316	-0.50168	-1.38174	-1.53106	0.774881
FHB_INC	CFD0233_309	2D	149.9	BLUE_I	3.639	-2.00923	-2.2316	-0.50168	-1.38174	-1.53106	0.774881
FHB_Score	CFD0233_309	2D	149.9	10BOD	3.647	-0.874701	-0.996734	-0.41699	-0.818287	-0.776678	0.251091
FHB_Score	CFD0233_309	2D	149.9	BLUE	3.536	-0.874701	-0.996734	-0.41699	-0.818287	-0.776678	0.251091
FHB_SEV	CFD0233_309	2D	149.9	09AHL_S	3.289	-1.10789	-1.35461	-0.82755	-0.962105	-1.06304	0.225586
FHB_SEV	CFD0233_309	2D	149.9	10CEC_S	3.196	-1.10789	-1.35461	-0.82755	-0.962105	-1.06304	0.225586
FHB_SEV	CFD0233_309	2D	149.9	10BOD_S	4.48	-1.10789	-1.35461	-0.82755	-0.962105	-1.06304	0.225586
FHB_SEV	CFD0233_309	2D	149.9	BLUE_S	4.692	-1.10789	-1.35461	-0.82755	-0.962105	-1.06304	0.225586
FHB_INC	GWM0349_236	2D	192.9	10BOD_I	4.287	-1.46102	-0.0633374	-0.407136	-2.10973	-1.0103	0.943828
FHB_Score	GWM0349_236	2D	192.9	10BOD	3.418	-0.716515	0.0749272	-0.15689	-1.0117	-0.452545	0.499325
FHB_INC	GWM0349_238	2D	193	10BOD_I	3.004	0.629428	0.970108	0.158824	0.71698	0.618835	0.338992
FHB_INC	GWM1235_122	2D	215	09AHL_I	3.962	1.99913	1.45787	-0.2204	0.64444	0.970261	0.969566
FHB_INC	GWM1235_122	2D	215	09CEC_I	3.088	1.99913	1.45787	-0.2204	0.64444	0.970261	0.969566
FHB_INC	GWM1235_122	2D	215	10BOD_I	3.569	1.99913	1.45787	-0.2204	0.64444	0.970261	0.969566
FHB_INC	GWM1235_122	2D	215	BLUE_I	3.474	1.99913	1.45787	-0.2204	0.64444	0.970261	0.969566
FHB_SEV	GWM1235_122	2D	215	09AHL_S	3.742	1.2811	1.37337	0.650642	0.694701	0.999953	0.380211
FHB_SEV	GWM1235_122	2D	215	10CEC_S	3.294	1.2811	1.37337	0.650642	0.694701	0.999953	0.380211
FHB_SEV	GWM1235_122	2D	215	10BOD_S	3.535	1.2811	1.37337	0.650642	0.694701	0.999953	0.380211
FHB_SEV	GWM1235_122	2D	215	BLUE_S	4.433	1.2811	1.37337	0.650642	0.694701	0.999953	0.380211
FHB_INC	GWM1235_127	2D	215.2	10BOD_I	3.165	-2.77875	-1.93341	-2.3551	-2.2616	-2.33222	0.348307
FHB_SEV	GWM1235_127	2D	215.2	10CEC_S	3.277	-1.7645	-2.951	-2.36346	-1.89827	-2.24431	0.536522
FHB_SEV	GWM1235_127	2D	215.2	10AHL_S	3.883	-1.7645	-2.951	-2.36346	-1.89827	-2.24431	0.536522
FHB_SEV	GWM1235_127	2D	215.2	10BOD_S	3.168	-1.7645	-2.951	-2.36346	-1.89827	-2.24431	0.536522
FHB_SEV	GWM1235_127	2D	215.2	BLUE_S	4.001	-1.7645	-2.951	-2.36346	-1.89827	-2.24431	0.536522
FHB_SEV	Ppd_insensitive	2D	u	09AHL_S	3.321	1.96139	1.98049	0.236164	0.612822	1.19772	0.906019
FHB_SEV	Ppd_sensitive	2D	u	09AHL_S	3.321	-1.96139	-1.98049	-0.236164	-0.612822	-1.19772	0.906019
FHB_INC	BARC0294b_null	3A	12.2	09AHL_I	4.064	-1.18085	0.0129757	-0.817505	-1.18545	-0.792707	0.564104
FHB_Score	BARC0294b_null	3A	12.2	09AHL	4.406	-0.77077	0.0127182	-0.437937	-0.800607	-0.499149	0.378774
FHB_Score	BARC0294b_null	3A	12.2	10BOD	3.435	-0.77077	0.0127182	-0.437937	-0.800607	-0.499149	0.378774
FHB_Score	BARC0294b_null	3A	12.2	BLUE	3.299	-0.77077	0.0127182	-0.437937	-0.800607	-0.499149	0.378774
FHB_SEV	BARC0294b_null	3A	12.2	09AHL_S	4.548	-0.770983	-0.307465	-0.523225	-0.909993	-0.627916	0.266886
FHB_SEV	BARC0294b_null	3A	12.2	10BOD_S	4.268	-0.770983	-0.307465	-0.523225	-0.909993	-0.627916	0.266886
FHB_SEV	BARC0294b_null	3A	12.2	BLUE_S	3.7	-0.770983	-0.307465	-0.523225	-0.909993	-0.627916	0.266886
FHB_INC	BARC0294b_232	3A	12.4	09AHL_I	4.036	1.03967	0.19096	1.61316	1.39619	1.05999	0.62574
FHB_INC	BARC0294b_232	3A	12.4	10BOD_I	3.913	1.03967	0.19096	1.61316	1.39619	1.05999	0.62574
FHB_INC	BARC0294b_232	3A	12.4	BLUE_I	3.864	1.03967	0.19096	1.61316	1.39619	1.05999	0.62574
FHB_Score	BARC0294b_232	3A	12.4	09AHL	4.632	0.77957	0.114138	0.817055	0.88404	0.648701	0.358986
FHB_Score	BARC0294b_232	3A	12.4	10BOD	4.619	0.77957	0.114138	0.817055	0.88404	0.648701	0.358986
FHB_Score	BARC0294b_232	3A	12.4	BLUE	4.412	0.77957	0.114138	0.817055	0.88404	0.648701	0.358986
FHB_SEV	BARC0294b_232	3A	12.4	09AHL_S	4.531	0.715499	0.576669	0.62787	1.06499	0.746257	0.220084
FHB_SEV	BARC0294b_232	3A	12.4	10BOD_S	5.348	0.715499	0.576669	0.62787	1.06499	0.746257	0.220084
FHB_SEV	BARC0294b_232	3A	12.4	BLUE_S	4.556	0.715499	0.576669	0.62787	1.06499	0.746257	0.220084
FHB_INC	BARC0321_175	3A	13.1	09CEC_I	4.784	2.99316	5.00449	1.42175	2.05153	2.86773	1.56403
FHB_Score	BARC0321_175	3A	13.1	09CEC	5.207	1.87522	2.8135	0.886386	1.35781	1.73323	0.825679
FHB_Score	BARC0321_175	3A	13.1	BLUE	3.296	1.87522	2.8135	0.886386	1.35781	1.73323	0.825679
FHB_SEV	BARC0321_175	3A	13.1	10CEC_S	3.825	1.91208	2.94447	1.00215	1.33807	1.79919	0.850942
FHB_SEV	BARC0321_175	3A	13.1	BLUE_S	3.475	1.91208	2.94447	1.00215	1.33807	1.79919	0.850942
FHB_Score	BARC0057_231	3A	15.2	10BOD	3.46	0.298195	-0.2044	0.593809	0.692308	0.344978	0.402724
FHB_SEV	BARC0057_231	3A	15.2	10BOD_S	4.436	0.324655	-0.23072	0.767135	0.965008	0.45652	0.530638
FHB_SEV	BARC0057_231	3A	15.2	BLUE_S	3.161	0.324655	-0.23072	0.767135	0.965008	0.45652	0.530638
FHB_INC	BARC0012a_167	3A	18.8	09AHL_I	4.295	1.79096	0.665405	1.28139	1.56413	1.32547	0.486919
FHB_INC	BARC0012a_167	3A	18.8	10BOD_I	4.381	1.79096	0.665405	1.28139	1.56413	1.32547	0.486919
FHB_INC	BARC0012a_167	3A	18.8	BLUE_I	3.871	1.79096	0.665405	1.28139	1.56413	1.32547	0.486919
FHB_Score	BARC0012a_167	3A	18.8	09AHL	4.218	1.13805	0.361621	0.753078	0.89999	0.788185	0.325626
FHB_Score	BARC0012a_167	3A	18.8	10AHL	3.055	1.13805	0.361621	0.753078	0.89999	0.788185	0.325626
FHB_Score	BARC0012a_167	3A	18.8	10BOD	4.335	1.13805	0.361621	0.753078	0.89999	0.788185	0.325626
FHB_Score	BARC0012a_167	3A	18.8	BLUE	3.984	1.13805	0.361621	0.753078	0.89999	0.788185	0.325626
FHB_SEV	BARC0012a_167	3A	18.8	09AHL_S	4.559	1.17691	0.355274	1.11389	0.961958	0.902008	0.37549
FHB_SEV	BARC0012a_167	3A	18.8	10AHL_S	4.529	1.17691	0.355274	1.11389	0.961958	0.902008	0.37549
FHB_SEV	BARC0012a_167	3A	18.8	10BOD_S	4.485	1.17691	0.355274	1.11389	0.961958	0.902008	0.37549
FHB_SEV	BARC0012a_167	3A	18.8	BLUE_S	4.59	1.17691	0.355274	1.11389	0.961958	0.902008	0.37549
FHB_INC	GWM1507_135	3A	61	10BOD_I	3.542	1.39651	0.859575	0.403174	1.2041	0.96584	0.43594
FHB_INC	GWM1507_135	3A	61	BLUE_I	3.235	1.39651	0.859575	0.403174	1.2041	0.96584	0.43594
FHB_Score	GWM1507_135	3A	61	10BOD	3.205	0.928496	0.309241	-0.00709145	0.572226	0.450718	0.396922
FHB_Score	GWM1507_135	3A	61	BLUE	3.035	0.928496	0.309241	-0.00709145	0.572226	0.450718	0.396922
FHB_INC	GWM4018_206	3A	68.3	09CEC_I	3.355	1.58136	1.62651	0.914833	1.2636	1.34658	0.330038
FHB_INC	GWM4018_206	3A	68.3	10BOD_I	3.132	1.58136	1.62651	0.914833	1.2636	1.34658	0.330038
FHB_INC	GWM4018_206	3A	68.3	BLUE_I	3.53	1.58136	1.62651	0.914833	1.2636	1.34658	0.330038
FHB_Score	GWM4018_206	3A	68.3	BLUE	3.03	0.827701	0.778301	0.173124	0.460341	0.559867	0.304917
FHB_INC	BARC0067_122	3A	91.7	09AHL_I	3.316	3.19859	1.17111	-0.397384	0.911757	1.22102	1.4864
FHB_INC	BARC0067_126	3A	91.8	09AHL_I	3.391	-3.25753	-0.914136	0.238383	-0.928496	-1.21544	1.46707
FHB_Score	GWM0638_147	3A	109	10BOD	3.105	0.880892	0.24995	-0.0741928	0.639083	0.423933	0.421703
FHB_SEV	GWM0638_147	3A	109	09AHL_S	3.066	0.917894	0.40409	0.257648	0.700057	0.569922	0.296105
FHB_SEV	GWM0638_147	3A	109	10BOD_S	3.635	0.917894	0.40409	0.257648	0.700057	0.569922	0.296105
FHB_INC	GWM4013b_264	3A	126.8	09AHL_I	3.142	-3.29969	-2.73783	-1.39286	-3.96244	-2.84821	1.09172
FHB_INC	GWM4013b_264	3A	126.8	10BOD_I	4.04	-3.29969	-2.73783	-1.39286	-3.96244	-2.84821	1.09172
FHB_INC	GWM4013b_264	3A	126.8	BLUE_I	3.246	-3.29969	-2.73783	-1.39286	-3.96244	-2.84821	1.09172
FHB_SEV	GWM4013b_264	3A	126.8	10BOD_S	3.522	-1.61808	-1.44548	-1.56289	-1.73565	-1.59052	0.120587
FHB_SEV	GWM4013b_264	3A	126.8	BLUE_S	3.864	-1.61808	-1.44548	-1.56289	-1.73565	-1.59052	0.120587
FHB_Score	WMC0264_149	3A	131.6	09CEC	3.135	1.17288	0.973573	0.549767	0.649663	0.836471	0.288136
FHB_Score	WMC0264_149	3A	131.6	BLUE	3.351	1.17288	0.973573	0.549767	0.649663	0.836471	0.288136
FHB_INC	CFA2193_231	3A	155.2	10BOD_I	3.462	-2.05505	-2.21832	-0.911644	-1.66318	-1.71205	0.582235
FHB_Score	CFA2193_231	3A	155.2	10BOD	3.166	-1.05144	-1.01488	-0.496994	-0.79629	-0.8399	0.254854
FHB_SEV	CFA2193_231	3A	155.2	BLUE_S	3.062	-1.21073	-0.805524	-0.666656	-0.727937	-0.852712	0.245351
FHB_INC	CFA2193_239	3A	155.5	09AHL_I	5.125	1.90051	3.09275	0.624873	1.30956	1.73192	1.0463
FHB_INC	CFA2193_239	3A	155.5	09CEC_I	7.283	1.90051	3.09275	0.624873	1.30956	1.73192	1.0463
FHB_INC	CFA2193_239	3A	155.5	10BOD_I	4.953	1.90051	3.09275	0.624873	1.30956	1.73192	1.0463
FHB_INC	CFA2193_239	3A	155.5	BLUE_I	5.914	1.90051	3.09275	0.624873	1.30956	1.73192	1.0463
FHB_Score	CFA2193_239	3A	155.5	09AHL	5.632	1.28898	1.60125	0.277245	0.729354	0.974209	0.588211
FHB_Score	CFA2193_239	3A	155.5	09CEC	6.823	1.28898	1.60125	0.277245	0.729354	0.974209	0.588211
FHB_Score	CFA2193_239	3A	155.5	10BOD	5.212	1.28898	1.60125	0.277245	0.729354	0.974209	0.588211
FHB_Score	CFA2193_239	3A	155.5	BLUE	6.398	1.28898	1.60125	0.277245	0.729354	0.974209	0.588211
FHB_SEV	CFA2193_239	3A	155.5	09AHL_S	5.663	1.30672	1.47569	0.0252072	0.72287	0.882622	0.656321
FHB_SEV	CFA2193_239	3A	155.5	10CEC_S	5.407	1.30672	1.47569	0.0252072	0.72287	0.882622	0.656321
FHB_SEV	CFA2193_239	3A	155.5	10BOD_S	4.261	1.30672	1.47569	0.0252072	0.72287	0.882622	0.656321
FHB_SEV	CFA2193_239	3A	155.5	BLUE_S	5.835	1.30672	1.47569	0.0252072	0.72287	0.882622	0.656321
FHB_SEV	GWM1217_141	3A	167.9	10CEC_S	4.418	-1.34343	-2.95517	-1.46572	-1.36395	-1.78207	0.783893
FHB_SEV	GWM1217_147	3A	168	10CEC_S	4.774	1.36786	3.05776	1.40009	1.22848	1.76355	0.866017
FHB_SEV	GWM4187b_276	3A	169.7	10CEC_S	3.65	-1.21378	-2.13021	-0.962671	-0.758413	-1.26627	0.605319
FHB_SEV	GWM4187b_276	3A	169.7	BLUE_S	3.02	-1.21378	-2.13021	-0.962671	-0.758413	-1.26627	0.605319
FHB_INC	GWM4187b_278	3A	169.8	09CEC_I	3.434	0.251179	1.38374	-0.371515	-0.342583	0.230205	0.820819
FHB_Score	GWM4187b_278	3A	169.8	09CEC	3.336	0.264123	0.683653	-0.0829022	-0.0357057	0.207292	0.352803
FHB_SEV	GWM4187b_278	3A	169.8	09AHL_S	3.276	0.658379	0.804435	0.281747	-0.190674	0.388472	0.444476
FHB_SEV	GWM4187b_278	3A	169.8	10CEC_S	3.995	0.658379	0.804435	0.281747	-0.190674	0.388472	0.444476
FHB_SEV	GWM4187b_278	3A	169.8	BLUE_S	3.275	0.658379	0.804435	0.281747	-0.190674	0.388472	0.444476
FHB_INC	GWM1757_173	3A	200.1	10BOD_I	3.668	0.566014	1.04553	0.962694	1.34597	0.980052	0.321409
FHB_INC	GWM1757_173	3A	200.1	BLUE_I	3.333	0.566014	1.04553	0.962694	1.34597	0.980052	0.321409
FHB_Score	GWM1757_173	3A	200.1	10BOD	3.853	0.203719	0.436856	0.50843	0.60888	0.439471	0.172279
FHB_Score	GWM1757_173	3A	200.1	BLUE	3.115	0.203719	0.436856	0.50843	0.60888	0.439471	0.172279
FHB_SEV	GWM1757_173	3A	200.1	10BOD_S	3.306	0.199866	0.174719	0.428154	0.642756	0.361374	0.219515
FHB_INC	GWM1757_175	3A	200.2	09AHL_I	3.234	-1.63091	-2.01253	-1.99126	-1.81106	-1.86144	0.178293
FHB_INC	GWM1757_175	3A	200.2	09CEC_I	3.501	-1.63091	-2.01253	-1.99126	-1.81106	-1.86144	0.178293
FHB_INC	GWM1757_175	3A	200.2	10AHL_I	3.104	-1.63091	-2.01253	-1.99126	-1.81106	-1.86144	0.178293
FHB_INC	GWM1757_175	3A	200.2	10BOD_I	3.438	-1.63091	-2.01253	-1.99126	-1.81106	-1.86144	0.178293
FHB_INC	GWM1757_175	3A	200.2	BLUE_I	4.225	-1.63091	-2.01253	-1.99126	-1.81106	-1.86144	0.178293
FHB_Score	GWM1757_175	3A	200.2	10BOD	3.245	-0.762365	-0.878755	-0.990738	-0.795703	-0.85689	0.101771
FHB_Score	GWM1757_175	3A	200.2	BLUE	3.84	-0.762365	-0.878755	-0.990738	-0.795703	-0.85689	0.101771
FHB_SEV	GWM1757_175	3A	200.2	BLUE_S	3.265	-0.732794	-0.905688	-0.598781	-0.70526	-0.735631	0.12725
FHB_SEV	GWM1229_146	3A	210.1	10BOD_S	3.23	-0.2025	-0.284036	-0.429034	-0.749577	-0.416287	0.241136
FHB_Score	GWM1229_150	3A	210.3	10AHL	3.211	0.614449	0.412594	0.727969	0.611686	0.591675	0.131104
FHB_Score	GWM1229_150	3A	210.3	10BOD	4.093	0.614449	0.412594	0.727969	0.611686	0.591675	0.131104
FHB_Score	GWM1229_150	3A	210.3	BLUE	3.549	0.614449	0.412594	0.727969	0.611686	0.591675	0.131104
FHB_SEV	GWM1229_150	3A	210.3	10AHL_S	3.022	0.641053	0.633377	0.752775	0.742734	0.692485	0.0640285
FHB_SEV	GWM1229_150	3A	210.3	10BOD_S	4.11	0.641053	0.633377	0.752775	0.742734	0.692485	0.0640285
FHB_SEV	GWM1229_150	3A	210.3	BLUE_S	3.896	0.641053	0.633377	0.752775	0.742734	0.692485	0.0640285
FHB_INC	GWM0391_161	3A	213.4	10BOD_I	3.821	-1.11473	-1.50712	-0.410009	-2.46012	-1.37299	0.855154
FHB_INC	BARC0075_122	3B	21.2	10AHL_I	3.508	1.26997	1.17626	2.85282	1.60949	1.72714	0.773192
FHB_INC	BARC0075_122	3B	21.2	10BOD_I	4.74	1.26997	1.17626	2.85282	1.60949	1.72714	0.773192
FHB_INC	BARC0075_122	3B	21.2	BLUE_I	4.468	1.26997	1.17626	2.85282	1.60949	1.72714	0.773192
FHB_Score	BARC0075_122	3B	21.2	10AHL	4.044	0.675742	0.692658	1.81632	1.14048	1.0813	0.535185
FHB_Score	BARC0075_122	3B	21.2	10BOD	5.769	0.675742	0.692658	1.81632	1.14048	1.0813	0.535185
FHB_Score	BARC0075_122	3B	21.2	BLUE	4.968	0.675742	0.692658	1.81632	1.14048	1.0813	0.535185
FHB_SEV	BARC0075_122	3B	21.2	10AHL_S	3.123	0.653053	0.771175	1.60268	1.14256	1.04237	0.427824
FHB_SEV	BARC0075_122	3B	21.2	10BOD_S	4.998	0.653053	0.771175	1.60268	1.14256	1.04237	0.427824
FHB_SEV	BARC0075_122	3B	21.2	BLUE_S	4.736	0.653053	0.771175	1.60268	1.14256	1.04237	0.427824
FHB_INC	GWM0493_218	3B	35.2	10BOD_I	3.048	0.988636	1.86032	2.48008	2.39576	1.9312	0.685698
FHB_Score	GWM0493_218	3B	35.2	10BOD	3.082	0.825469	0.767709	1.81869	1.26881	1.17017	0.486861
FHB_Score	WMC0808_143	3B	67.6	09AHL	3.199	-0.975673	-0.201616	-0.273733	-0.673962	-0.531246	0.361871
FHB_SEV	WMC0808_143	3B	67.6	09AHL_S	3.126	-0.910068	-0.10246	-0.153786	-0.458425	-0.406185	0.370847
FHB_INC	WMC0808_175	3B	67.9	09AHL_I	8.49	4.41062	3.96873	2.06372	3.5147	3.48944	1.01843
FHB_INC	WMC0808_175	3B	67.9	09CEC_I	8.151	4.41062	3.96873	2.06372	3.5147	3.48944	1.01843
FHB_INC	WMC0808_175	3B	67.9	10AHL_I	3.211	4.41062	3.96873	2.06372	3.5147	3.48944	1.01843
FHB_INC	WMC0808_175	3B	67.9	10BOD_I	7.085	4.41062	3.96873	2.06372	3.5147	3.48944	1.01843
FHB_INC	WMC0808_175	3B	67.9	BLUE_I	8.648	4.41062	3.96873	2.06372	3.5147	3.48944	1.01843
FHB_Score	WMC0808_175	3B	67.9	09AHL	9.291	2.73732	2.07193	1.21185	1.84996	1.96776	0.629379
FHB_Score	WMC0808_175	3B	67.9	09CEC	7.531	2.73732	2.07193	1.21185	1.84996	1.96776	0.629379
FHB_Score	WMC0808_175	3B	67.9	10AHL	3.626	2.73732	2.07193	1.21185	1.84996	1.96776	0.629379
FHB_Score	WMC0808_175	3B	67.9	10BOD	7.569	2.73732	2.07193	1.21185	1.84996	1.96776	0.629379
FHB_Score	WMC0808_175	3B	67.9	BLUE	9.397	2.73732	2.07193	1.21185	1.84996	1.96776	0.629379
FHB_SEV	WMC0808_175	3B	67.9	09AHL_S	7.742	2.4372	1.70777	1.08596	1.52662	1.68939	0.562782
FHB_SEV	WMC0808_175	3B	67.9	10CEC_S	3.899	2.4372	1.70777	1.08596	1.52662	1.68939	0.562782
FHB_SEV	WMC0808_175	3B	67.9	10AHL_S	3.242	2.4372	1.70777	1.08596	1.52662	1.68939	0.562782
FHB_SEV	WMC0808_175	3B	67.9	10BOD_S	5.539	2.4372	1.70777	1.08596	1.52662	1.68939	0.562782
FHB_SEV	WMC0808_175	3B	67.9	BLUE_S	7.071	2.4372	1.70777	1.08596	1.52662	1.68939	0.562782
FHB_INC	GWM4145_141	3B	74	10AHL_I	3.52	-2.75229	-3.00335	-3.17799	-3.15548	-3.02228	0.195995
FHB_INC	GWM4145_141	3B	74	10BOD_I	3.233	-2.75229	-3.00335	-3.17799	-3.15548	-3.02228	0.195995
FHB_INC	GWM4145_141	3B	74	BLUE_I	3.544	-2.75229	-3.00335	-3.17799	-3.15548	-3.02228	0.195995
FHB_Score	GWM4145_141	3B	74	BLUE	3.26	-1.40684	-1.54791	-1.51929	-1.3183	-1.44808	0.105797
FHB_SEV	GWM4145_141	3B	74	10CEC_S	3.076	-1.95155	-2.5412	-1.78654	-1.9749	-2.06355	0.329284
FHB_SEV	GWM4145_141	3B	74	10AHL_S	3.449	-1.95155	-2.5412	-1.78654	-1.9749	-2.06355	0.329284
FHB_SEV	GWM4145_141	3B	74	10BOD_S	3.999	-1.95155	-2.5412	-1.78654	-1.9749	-2.06355	0.329284
FHB_SEV	GWM4145_141	3B	74	BLUE_S	4.267	-1.95155	-2.5412	-1.78654	-1.9749	-2.06355	0.329284
FHB_INC	GWM4145_155	3B	74.3	09AHL_I	4.224	2.29332	2.21235	0.483325	0.849239	1.45956	0.928687
FHB_INC	GWM4145_155	3B	74.3	09CEC_I	5.094	2.29332	2.21235	0.483325	0.849239	1.45956	0.928687
FHB_INC	GWM4145_155	3B	74.3	BLUE_I	4.271	2.29332	2.21235	0.483325	0.849239	1.45956	0.928687
FHB_Score	GWM4145_155	3B	74.3	09AHL	4.163	1.38522	1.05653	0.222426	0.466734	0.782727	0.532839
FHB_Score	GWM4145_155	3B	74.3	09CEC	4.658	1.38522	1.05653	0.222426	0.466734	0.782727	0.532839
FHB_Score	GWM4145_155	3B	74.3	10BOD	3.24	1.38522	1.05653	0.222426	0.466734	0.782727	0.532839
FHB_Score	GWM4145_155	3B	74.3	BLUE	4.455	1.38522	1.05653	0.222426	0.466734	0.782727	0.532839
FHB_SEV	GWM4145_155	3B	74.3	09AHL_S	3.609	1.12282	1.06487	0.659072	0.944404	0.94779	0.206326
FHB_SEV	GWM4145_155	3B	74.3	10CEC_S	3.002	1.12282	1.06487	0.659072	0.944404	0.94779	0.206326
FHB_SEV	GWM4145_155	3B	74.3	10BOD_S	3.982	1.12282	1.06487	0.659072	0.944404	0.94779	0.206326
FHB_SEV	GWM4145_155	3B	74.3	BLUE_S	4.427	1.12282	1.06487	0.659072	0.944404	0.94779	0.206326
FHB_Score	GWM4804b_165	3B	84.9	10AHL	3.29	-1.11979	-1.18029	1.58178	-0.549297	-0.316901	1.29731
FHB_SEV	GWM4804b_165	3B	84.9	10AHL_S	3.509	-1.1097	-0.369586	1.79403	-0.344204	-0.0073646	1.25231
FHB_SEV	GWM0566_123	3B	88.9	10AHL_S	3.795	-1.93829	-1.92245	-2.10906	-1.25006	-1.80496	0.379462
FHB_INC	WMC0777_131	3B	95.8	09AHL_I	3.218	5.01267	3.56318	0.323319	2.41574	2.82873	1.97962
FHB_Score	WMC0777_131	3B	95.8	09AHL	3.183	2.85132	1.64615	0.149901	1.21369	1.46527	1.11764
FHB_SEV	WMC0612_273	3B	99.9	10AHL_S	3.29	-0.679383	-2.25298	-2.14222	-2.0214	-1.774	0.735846
FHB_SEV	GWM0285_220	3B	108.8	10CEC_S	3.631	0.201903	1.0327	0.210752	0.463107	0.477117	0.389687
FHB_SEV	GWM0285_220	3B	108.8	10BOD_S	3.4	0.201903	1.0327	0.210752	0.463107	0.477117	0.389687
FHB_SEV	GWM0285_220	3B	108.8	BLUE_S	3.482	0.201903	1.0327	0.210752	0.463107	0.477117	0.389687
FHB_SEV	GWM0376b_94	3B	109.6	10CEC_S	3.218	0.513364	0.916457	0.335012	0.630157	0.598748	0.244112
FHB_SEV	GWM0376b_94	3B	109.6	BLUE_S	3.365	0.513364	0.916457	0.335012	0.630157	0.598748	0.244112
FHB_SEV	GWM0376c_136	3B	110.2	10CEC_S	4.374	-0.184051	1.52799	0.332868	0.737603	0.603602	0.722529
FHB_SEV	GWM0802_142	3B	129.5	09AHL_S	3.095	-1.82911	-0.950765	-1.02796	-0.829142	-1.15925	0.454015
FHB_Score	GWM3144_187	3B	132.5	10BOD	3.276	-1.15117	-0.798918	-1.12764	-1.04672	-1.03111	0.161131
FHB_INC	GWM3144_195	3B	132.8	10AHL_I	5.405	2.11388	1.29252	2.95532	2.53985	2.22539	0.710484
FHB_INC	GWM3144_195	3B	132.8	10BOD_I	5.042	2.11388	1.29252	2.95532	2.53985	2.22539	0.710484
FHB_INC	GWM3144_195	3B	132.8	BLUE_I	3.795	2.11388	1.29252	2.95532	2.53985	2.22539	0.710484
FHB_Score	GWM3144_195	3B	132.8	10AHL	5.886	0.850936	0.50375	1.60876	1.14365	1.02677	0.467916
FHB_Score	GWM3144_195	3B	132.8	10BOD	4.732	0.850936	0.50375	1.60876	1.14365	1.02677	0.467916
FHB_Score	GWM3144_195	3B	132.8	BLUE	3.546	0.850936	0.50375	1.60876	1.14365	1.02677	0.467916
FHB_SEV	GWM3144_195	3B	132.8	10AHL_S	4.85	1.41763	0.658168	1.46247	0.814427	1.08817	0.411695
FHB_SEV	GWM3144_195	3B	132.8	10BOD_S	3.502	1.41763	0.658168	1.46247	0.814427	1.08817	0.411695
FHB_SEV	GWM3144_195	3B	132.8	BLUE_S	3.66	1.41763	0.658168	1.46247	0.814427	1.08817	0.411695
FHB_INC	GWM3144_201	3B	132.9	09AHL_I	3.178	2.58534	1.88961	0.188349	0.669036	1.33308	1.09988
FHB_Score	GWM3144_201	3B	132.9	09AHL	3.397	1.79509	1.15863	0.0348116	0.431653	0.855048	0.780576
FHB_INC	GWM1015_142	3B	135.4	10AHL_I	3.385	1.83747	2.379	1.94174	1.86865	2.00672	0.252009
FHB_INC	GWM1015_142	3B	135.4	10BOD_I	4.226	1.83747	2.379	1.94174	1.86865	2.00672	0.252009
FHB_INC	GWM1015_142	3B	135.4	BLUE_I	3.878	1.83747	2.379	1.94174	1.86865	2.00672	0.252009
FHB_Score	GWM1015_142	3B	135.4	10AHL	4.388	0.856421	1.19264	1.23254	0.97366	1.06381	0.179074
FHB_Score	GWM1015_142	3B	135.4	10BOD	4.8	0.856421	1.19264	1.23254	0.97366	1.06381	0.179074
FHB_Score	GWM1015_142	3B	135.4	BLUE	4.173	0.856421	1.19264	1.23254	0.97366	1.06381	0.179074
FHB_SEV	GWM1015_142	3B	135.4	10CEC_S	3.3	1.18185	1.84272	1.21215	0.982317	1.30476	0.372853
FHB_SEV	GWM1015_142	3B	135.4	10AHL_S	4.273	1.18185	1.84272	1.21215	0.982317	1.30476	0.372853
FHB_SEV	GWM1015_142	3B	135.4	10BOD_S	4.246	1.18185	1.84272	1.21215	0.982317	1.30476	0.372853
FHB_SEV	GWM1015_142	3B	135.4	BLUE_S	4.783	1.18185	1.84272	1.21215	0.982317	1.30476	0.372853
FHB_INC	GWM4155_92	3B	139	10AHL_I	4.512	-1.72345	-1.46486	-2.1922	-1.82569	-1.80155	0.301468
FHB_INC	GWM4155_92	3B	139	10BOD_I	3.484	-1.72345	-1.46486	-2.1922	-1.82569	-1.80155	0.301468
FHB_INC	GWM4155_92	3B	139	BLUE_I	3.011	-1.72345	-1.46486	-2.1922	-1.82569	-1.80155	0.301468
FHB_Score	GWM4155_92	3B	139	10AHL	4.895	-0.785839	-0.702565	-1.21823	-0.875743	-0.895596	0.226419
FHB_Score	GWM4155_92	3B	139	10BOD	3.757	-0.785839	-0.702565	-1.21823	-0.875743	-0.895596	0.226419
FHB_INC	GWM4155_132	3B	139.2	10AHL_I	4.229	1.20273	0.866704	2.31152	1.90037	1.57033	0.655362
FHB_INC	GWM4155_132	3B	139.2	10BOD_I	4.193	1.20273	0.866704	2.31152	1.90037	1.57033	0.655362
FHB_Score	GWM4155_132	3B	139.2	10AHL	4.749	0.365449	0.380289	1.33516	0.859767	0.735166	0.461211
FHB_Score	GWM4155_132	3B	139.2	10BOD	4.13	0.365449	0.380289	1.33516	0.859767	0.735166	0.461211
FHB_SEV	GWM4155_132	3B	139.2	10AHL_S	3.166	0.598032	0.626195	1.00331	0.337685	0.641307	0.274066
FHB_INC	GWM0938_141	3B	176.4	09AHL_I	3.01	2.31163	2.47885	2.74846	2.69895	2.55947	0.202563
FHB_INC	GWM0938_141	3B	176.4	09CEC_I	3.403	2.31163	2.47885	2.74846	2.69895	2.55947	0.202563
FHB_INC	GWM0938_141	3B	176.4	10AHL_I	5.311	2.31163	2.47885	2.74846	2.69895	2.55947	0.202563
FHB_INC	GWM0938_141	3B	176.4	10BOD_I	7.095	2.31163	2.47885	2.74846	2.69895	2.55947	0.202563
FHB_INC	GWM0938_141	3B	176.4	BLUE_I	5.657	2.31163	2.47885	2.74846	2.69895	2.55947	0.202563
FHB_Score	GWM0938_141	3B	176.4	09CEC	3.318	1.30316	1.48824	1.68764	1.46421	1.48581	0.157662
FHB_Score	GWM0938_141	3B	176.4	10AHL	6.452	1.30316	1.48824	1.68764	1.46421	1.48581	0.157662
FHB_Score	GWM0938_141	3B	176.4	10BOD	8.447	1.30316	1.48824	1.68764	1.46421	1.48581	0.157662
FHB_Score	GWM0938_141	3B	176.4	BLUE	6.242	1.30316	1.48824	1.68764	1.46421	1.48581	0.157662
FHB_SEV	GWM0938_141	3B	176.4	09AHL_S	3.227	1.49504	1.6139	1.657	1.55687	1.5807	0.0703049
FHB_SEV	GWM0938_141	3B	176.4	10AHL_S	6.129	1.49504	1.6139	1.657	1.55687	1.5807	0.0703049
FHB_SEV	GWM0938_141	3B	176.4	10BOD_S	7.325	1.49504	1.6139	1.657	1.55687	1.5807	0.0703049
FHB_SEV	GWM0938_141	3B	176.4	BLUE_S	6.349	1.49504	1.6139	1.657	1.55687	1.5807	0.0703049
FHB_INC	GWM0938_144	3B	176.5	10BOD_I	4.47	-2.63504	-3.24165	-1.74354	-3.86784	-2.87202	0.905156
FHB_INC	GWM0938_144	3B	176.5	BLUE_I	3.684	-2.63504	-3.24165	-1.74354	-3.86784	-2.87202	0.905156
FHB_Score	GWM0938_144	3B	176.5	10BOD	3.308	-0.942925	-1.30672	-0.796166	-1.47386	-1.12992	0.314066
FHB_SEV	GWM0938_144	3B	176.5	10CEC_S	3.22	-1.00383	-2.18088	-1.6227	-2.20255	-1.75249	0.566689
FHB_SEV	GWM0938_144	3B	176.5	10BOD_S	4.322	-1.00383	-2.18088	-1.6227	-2.20255	-1.75249	0.566689
FHB_SEV	GWM0938_144	3B	176.5	BLUE_S	4.286	-1.00383	-2.18088	-1.6227	-2.20255	-1.75249	0.566689
FHB_INC	WMC0291_246	3B	185.2	10AHL_I	4.05	0.865976	0.385115	1.85886	2.33423	1.36104	0.893018
FHB_INC	WMC0291_246	3B	185.2	10BOD_I	5.621	0.865976	0.385115	1.85886	2.33423	1.36104	0.893018
FHB_INC	WMC0291_246	3B	185.2	BLUE_I	3.184	0.865976	0.385115	1.85886	2.33423	1.36104	0.893018
FHB_Score	WMC0291_246	3B	185.2	10AHL	4.799	0.352585	0.10668	1.18607	0.804121	0.612364	0.479273
FHB_Score	WMC0291_246	3B	185.2	10BOD	4.508	0.352585	0.10668	1.18607	0.804121	0.612364	0.479273
FHB_SEV	WMC0291_246	3B	185.2	10AHL_S	4.697	0.547732	0.472292	1.20172	0.905497	0.781809	0.337744
FHB_SEV	WMC0291_246	3B	185.2	10BOD_S	3.753	0.547732	0.472292	1.20172	0.905497	0.781809	0.337744
FHB_SEV	WMC0291_246	3B	185.2	BLUE_S	3.197	0.547732	0.472292	1.20172	0.905497	0.781809	0.337744
FHB_INC	WMC0291_259	3B	185.5	10AHL_I	3.353	-0.507702	-0.37929	-1.98005	-1.54332	-1.10259	0.783419
FHB_Score	WMC0291_259	3B	185.5	10AHL	3.463	-0.252442	-0.100587	-1.09859	-0.493397	-0.486253	0.439094
FHB_INC	GWM1564_235	3B	238.5	10BOD_I	3.917	-2.84087	-3.17656	-2.39243	-3.74328	-3.03829	0.56928
FHB_INC	GWM1564_235	3B	238.5	BLUE_I	3.201	-2.84087	-3.17656	-2.39243	-3.74328	-3.03829	0.56928
FHB_Score	GWM1564_235	3B	238.5	10BOD	3.091	-1.40108	-1.54988	-1.04694	-1.40446	-1.35059	0.213988
FHB_SEV	GWM0655_173	3B	247.5	10AHL_S	3.448	0.841259	0.836209	1.37382	0.50637	0.889414	0.358942
FHB_SEV	GWM0655_175	3B	247.6	10AHL_S	3.194	-0.732663	-0.786598	-1.25468	-0.533691	-0.826907	0.305216
FHB_INC	GWM0161b_154	3D	14.6	10BOD_I	4.872	0.523312	0.977607	0.450368	1.10946	0.765186	0.32724
FHB_INC	GWM0161b_154	3D	14.6	BLUE_I	3.69	0.523312	0.977607	0.450368	1.10946	0.765186	0.32724
FHB_Score	GWM0161b_154	3D	14.6	10BOD	4.082	0.411472	0.444055	0.207481	0.605798	0.417202	0.163611
FHB_Score	GWM0161b_154	3D	14.6	BLUE	3.26	0.411472	0.444055	0.207481	0.605798	0.417202	0.163611
FHB_SEV	GWM0161b_154	3D	14.6	10BOD_S	3.962	0.473138	0.343559	0.351791	0.593489	0.440494	0.117952
FHB_SEV	GWM0161b_154	3D	14.6	BLUE_S	3.375	0.473138	0.343559	0.351791	0.593489	0.440494	0.117952
FHB_INC	GWM4804a_110	3D	67.2	09CEC_I	3.021	1.61156	1.82635	0.528381	0.905099	1.21785	0.605106
FHB_Score	GWM4804a_110	3D	67.2	09CEC	3.471	1.224	1.15525	0.110524	0.542508	0.75807	0.529347
FHB_SEV	GWM4804a_110	3D	67.2	10CEC_S	3.096	0.99483	1.4487	0.603113	0.818066	0.966177	0.359352
FHB_SEV	GWM4804a_110	3D	67.2	BLUE_S	3.123	0.99483	1.4487	0.603113	0.818066	0.966177	0.359352
FHB_INC	GWM1463_156	3D	87.4	BLUE_I	3.183	1.82656	1.67415	0.594725	1.55143	1.41172	0.556166
FHB_INC	CFD0152_285	3D	126.5	10BOD_I	4.214	-1.91784	-1.08398	-1.3669	-1.93134	-1.57501	0.41989
FHB_INC	GWM0383a_183	3D	131.1	10BOD_I	3.799	-1.27149	-1.79452	-0.888355	-2.80646	-1.69021	0.831704
FHB_SEV	GWM0383a_183	3D	131.1	10BOD_S	3.367	-0.588741	-1.66562	-1.38906	-1.64236	-1.32144	0.504271
FHB_SEV	GWM0383a_183	3D	131.1	BLUE_S	3.532	-0.588741	-1.66562	-1.38906	-1.64236	-1.32144	0.504271
FHB_Score	GWM0383b_197	3D	131.5	10AHL	3.403	0.0857302	0.378956	1.01135	0.0128011	0.372209	0.454529
FHB_SEV	GWM0383b_197	3D	131.5	10AHL_S	3.135	0.339061	0.68519	0.944166	-0.0691183	0.474825	0.439257
FHB_INC	GWM0003_80	3D	166.5	10BOD_I	3.352	0.927017	0.841374	-0.449554	0.0798946	0.349683	0.65489
FHB_INC	GWM0003_80	3D	166.5	BLUE_I	3.357	0.927017	0.841374	-0.449554	0.0798946	0.349683	0.65489
FHB_Score	GWM0003_80	3D	166.5	10BOD	3.388	0.481699	0.245638	-0.154918	-0.0253704	0.136762	0.284136
FHB_Score	GWM0003_80	3D	166.5	BLUE	3.12	0.481699	0.245638	-0.154918	-0.0253704	0.136762	0.284136
FHB_SEV	GWM0003_80	3D	166.5	10BOD_S	3.288	0.630132	-0.208039	0.183901	0.183075	0.197267	0.342552
FHB_Score	GWM0003_82	3D	166.6	10BOD	3.033	-0.332582	0.0160558	-0.0548884	0.128357	-0.0607644	0.196288
FHB_SEV	GWM0003_82	3D	166.6	10AHL_S	3.573	-0.679756	0.368131	-0.469402	-0.283766	-0.266198	0.452771
FHB_SEV	GWM0003_82	3D	166.6	10BOD_S	3.936	-0.679756	0.368131	-0.469402	-0.283766	-0.266198	0.452771
FHB_SEV	GWM0003_82	3D	166.6	BLUE_S	3.22	-0.679756	0.368131	-0.469402	-0.283766	-0.266198	0.452771
FHB_INC	GWM4708_220	3D	196.9	09AHL_I	3.277	-1.41854	-1.05354	-1.53153	-0.704096	-1.17692	0.37546
FHB_Score	GWM4708_220	3D	196.9	09AHL	3.204	-0.903466	-0.636292	-0.829162	-0.366511	-0.683858	0.239661
FHB_INC	GWM4708_222	3D	197	09AHL_I	3.542	1.26482	0.788473	1.49509	0.710479	1.06472	0.377296
FHB_INC	GWM4708_222	3D	197	BLUE_I	3.069	1.26482	0.788473	1.49509	0.710479	1.06472	0.377296
FHB_Score	GWM4708_222	3D	197	09AHL	3.463	0.838431	0.511513	0.818968	0.418856	0.646942	0.213405
FHB_Score	GWM4708_222	3D	197	BLUE	3.342	0.838431	0.511513	0.818968	0.418856	0.646942	0.213405
FHB_INC	BARC0284_204	3D	214.8	09AHL_I	4.869	2.28221	1.95676	0.910777	0.925918	1.51892	0.706117
FHB_INC	BARC0284_204	3D	214.8	09CEC_I	4.193	2.28221	1.95676	0.910777	0.925918	1.51892	0.706117
FHB_INC	BARC0284_204	3D	214.8	10BOD_I	3.75	2.28221	1.95676	0.910777	0.925918	1.51892	0.706117
FHB_INC	BARC0284_204	3D	214.8	BLUE_I	4.635	2.28221	1.95676	0.910777	0.925918	1.51892	0.706117
FHB_Score	BARC0284_204	3D	214.8	09AHL	4.176	1.22708	0.99676	0.590285	0.556312	0.842609	0.325173
FHB_Score	BARC0284_204	3D	214.8	09CEC	3.802	1.22708	0.99676	0.590285	0.556312	0.842609	0.325173
FHB_Score	BARC0284_204	3D	214.8	10BOD	3.783	1.22708	0.99676	0.590285	0.556312	0.842609	0.325173
FHB_Score	BARC0284_204	3D	214.8	BLUE	4.597	1.22708	0.99676	0.590285	0.556312	0.842609	0.325173
FHB_SEV	BARC0284_204	3D	214.8	09AHL_S	3.06	0.990066	0.818855	0.672342	0.733936	0.8038	0.137942
FHB_SEV	BARC0284_204	3D	214.8	10AHL_S	3.025	0.990066	0.818855	0.672342	0.733936	0.8038	0.137942
FHB_SEV	BARC0284_204	3D	214.8	10BOD_S	4.088	0.990066	0.818855	0.672342	0.733936	0.8038	0.137942
FHB_SEV	BARC0284_204	3D	214.8	BLUE_S	4.244	0.990066	0.818855	0.672342	0.733936	0.8038	0.137942
FHB_INC	BARC0284_214	3D	214.9	09AHL_I	3.387	-1.50566	-1.01248	-1.72757	-1.31625	-1.39049	0.302923
FHB_INC	BARC0284_214	3D	214.9	10BOD_I	3.043	-1.50566	-1.01248	-1.72757	-1.31625	-1.39049	0.302923
FHB_INC	BARC0284_214	3D	214.9	BLUE_I	3.621	-1.50566	-1.01248	-1.72757	-1.31625	-1.39049	0.302923
FHB_Score	BARC0284_214	3D	214.9	BLUE	3.361	-0.733685	-0.544154	-0.852466	-0.62302	-0.688331	0.134226
FHB_SEV	BARC0284_214	3D	214.9	10AHL_S	3.076	-0.398592	-0.320148	-0.980714	-0.581321	-0.570194	0.294743
FHB_Score	CFD0071_205	4A	26.3	10BOD	3.412	0.0310365	-0.364051	-0.0598214	-1.10538	-0.374554	0.51568
FHB_SEV	CFD0071_205	4A	26.3	10BOD_S	3.849	-0.225075	-0.281545	-0.162257	-1.23042	-0.474824	0.506082
FHB_INC	CFD0071_222	4A	26.6	09AHL_I	4.749	1.83688	2.14904	1.12507	2.21127	1.83057	0.498037
FHB_INC	CFD0071_222	4A	26.6	09CEC_I	3.511	1.83688	2.14904	1.12507	2.21127	1.83057	0.498037
FHB_INC	CFD0071_222	4A	26.6	10BOD_I	4.799	1.83688	2.14904	1.12507	2.21127	1.83057	0.498037
FHB_INC	CFD0071_222	4A	26.6	BLUE_I	5.072	1.83688	2.14904	1.12507	2.21127	1.83057	0.498037
FHB_Score	CFD0071_222	4A	26.6	09AHL	3.826	0.770287	1.16156	0.565863	1.22402	0.930432	0.315262
FHB_Score	CFD0071_222	4A	26.6	09CEC	3.658	0.770287	1.16156	0.565863	1.22402	0.930432	0.315262
FHB_Score	CFD0071_222	4A	26.6	10BOD	5.834	0.770287	1.16156	0.565863	1.22402	0.930432	0.315262
FHB_Score	CFD0071_222	4A	26.6	BLUE	5.452	0.770287	1.16156	0.565863	1.22402	0.930432	0.315262
FHB_SEV	CFD0071_222	4A	26.6	09AHL_S	4.408	0.818069	1.29126	0.813491	1.55273	1.11889	0.365921
FHB_SEV	CFD0071_222	4A	26.6	10CEC_S	3.802	0.818069	1.29126	0.813491	1.55273	1.11889	0.365921
FHB_SEV	CFD0071_222	4A	26.6	10AHL_S	3.496	0.818069	1.29126	0.813491	1.55273	1.11889	0.365921
FHB_SEV	CFD0071_222	4A	26.6	10BOD_S	6.871	0.818069	1.29126	0.813491	1.55273	1.11889	0.365921
FHB_SEV	CFD0071_222	4A	26.6	BLUE_S	6.345	0.818069	1.29126	0.813491	1.55273	1.11889	0.365921
FHB_INC	GWM4445_216	4A	41.2	09AHL_I	3.078	1.28148	0.622239	0.233953	0.443257	0.645232	0.452874
FHB_SEV	GWM4445_216	4A	41.2	10BOD_S	3.258	0.679691	0.344693	0.219653	0.450181	0.423555	0.19503
FHB_INC	GWM4445_218	4A	41.3	09AHL_I	3.193	-1.51032	-1.72785	-0.331501	-0.515516	-1.0213	0.699999
FHB_INC	GWM4445_218	4A	41.3	09CEC_I	3.381	-1.51032	-1.72785	-0.331501	-0.515516	-1.0213	0.699999
FHB_Score	GWM4445_218	4A	41.3	09AHL	3.036	-0.838904	-0.87544	-0.197937	-0.30892	-0.5553	0.35182
FHB_Score	GWM4445_218	4A	41.3	09CEC	3.042	-0.838904	-0.87544	-0.197937	-0.30892	-0.5553	0.35182
FHB_Score	GWM4445_218	4A	41.3	BLUE	3.009	-0.838904	-0.87544	-0.197937	-0.30892	-0.5553	0.35182
FHB_INC	CFA2256b_87	4A	54.9	09AHL_I	3.052	2.22565	1.89031	2.11963	3.03907	2.31867	0.500248
FHB_INC	CFA2256b_87	4A	54.9	10AHL_I	3.558	2.22565	1.89031	2.11963	3.03907	2.31867	0.500248
FHB_INC	CFA2256b_87	4A	54.9	10BOD_I	4.8	2.22565	1.89031	2.11963	3.03907	2.31867	0.500248
FHB_INC	CFA2256b_87	4A	54.9	BLUE_I	4.218	2.22565	1.89031	2.11963	3.03907	2.31867	0.500248
FHB_Score	CFA2256b_87	4A	54.9	10AHL	3.385	0.946078	0.847468	1.11186	1.48848	1.09847	0.281966
FHB_Score	CFA2256b_87	4A	54.9	10BOD	4.591	0.946078	0.847468	1.11186	1.48848	1.09847	0.281966
FHB_Score	CFA2256b_87	4A	54.9	BLUE	3.532	0.946078	0.847468	1.11186	1.48848	1.09847	0.281966
FHB_SEV	CFA2256b_87	4A	54.9	10AHL_S	3.004	0.589123	0.716744	1.03283	1.46182	0.950128	0.388784
FHB_SEV	CFA2256b_87	4A	54.9	10BOD_S	4.08	0.589123	0.716744	1.03283	1.46182	0.950128	0.388784
FHB_INC	CFA2256b_89	4A	55	09AHL_I	3.052	-2.22565	-1.89031	-2.11963	-3.03907	-2.31867	0.500248
FHB_INC	CFA2256b_89	4A	55	10AHL_I	3.558	-2.22565	-1.89031	-2.11963	-3.03907	-2.31867	0.500248
FHB_INC	CFA2256b_89	4A	55	10BOD_I	4.8	-2.22565	-1.89031	-2.11963	-3.03907	-2.31867	0.500248
FHB_INC	CFA2256b_89	4A	55	BLUE_I	4.218	-2.22565	-1.89031	-2.11963	-3.03907	-2.31867	0.500248
FHB_Score	CFA2256b_89	4A	55	10AHL	3.385	-0.946078	-0.847468	-1.11186	-1.48848	-1.09847	0.281966
FHB_Score	CFA2256b_89	4A	55	10BOD	4.591	-0.946078	-0.847468	-1.11186	-1.48848	-1.09847	0.281966
FHB_Score	CFA2256b_89	4A	55	BLUE	3.532	-0.946078	-0.847468	-1.11186	-1.48848	-1.09847	0.281966
FHB_SEV	CFA2256b_89	4A	55	10AHL_S	3.004	-0.589123	-0.716744	-1.03283	-1.46182	-0.950128	0.388784
FHB_SEV	CFA2256b_89	4A	55	10BOD_S	4.08	-0.589123	-0.716744	-1.03283	-1.46182	-0.950128	0.388784
FHB_Score	WMC0420_121	4A	58.4	10BOD	3.125	-0.29028	-0.461428	0.274442	0.120266	-0.08925	0.344044
FHB_SEV	WMC0420_121	4A	58.4	10BOD_S	3.299	-0.468334	-0.368034	0.283899	0.279562	-0.0682267	0.406169
FHB_Score	WMC0491_220	4A	58.6	10BOD	3.114	-0.104047	-0.290352	0.266687	0.0294041	-0.0245768	0.234308
FHB_SEV	WMC0491_220	4A	58.6	10BOD_S	3.295	-0.238371	-0.282714	0.302953	0.0986531	-0.0298695	0.279698
FHB_SEV	WMC0491_224	4A	58.8	10BOD_S	3.196	0.0725466	0.0549556	-0.125186	-0.421171	-0.104714	0.229114
FHB_INC	BARC0343_154	4A	151.1	10BOD_I	3.444	-0.186664	-0.0699732	0.252098	0.842168	0.209407	0.460845
FHB_Score	BARC0343_154	4A	151.1	10BOD	3.242	-0.0829849	-0.136417	0.123747	0.458097	0.0906105	0.269457
FHB_INC	WMC0262_188	4A	165.1	10AHL_I	3.282	-0.0615625	-0.499326	1.02491	1.10766	0.392919	0.798522
FHB_INC	WMC0262_188	4A	165.1	10BOD_I	4.424	-0.0615625	-0.499326	1.02491	1.10766	0.392919	0.798522
FHB_Score	WMC0262_188	4A	165.1	10AHL	3.535	-0.0295575	-0.230369	0.54711	0.564836	0.213005	0.404487
FHB_Score	WMC0262_188	4A	165.1	10BOD	4.39	-0.0295575	-0.230369	0.54711	0.564836	0.213005	0.404487
FHB_SEV	WMC0262_188	4A	165.1	10BOD_S	3.207	-0.389761	-0.2068	0.290512	0.403754	0.0244265	0.382844
FHB_INC	BARC0193_275	4B	0.2	10BOD_I	3.518	0.540593	0.023416	0.421007	0.991894	0.494228	0.398684
FHB_SEV	GWM0898_110	4B	19.9	09AHL_S	3.757	-1.64341	-0.874828	-0.405346	-1.21885	-1.03561	0.52475
FHB_SEV	GWM0898_110	4B	19.9	10BOD_S	3.378	-1.64341	-0.874828	-0.405346	-1.21885	-1.03561	0.52475
FHB_SEV	GWM0898_110	4B	19.9	BLUE_S	3.309	-1.64341	-0.874828	-0.405346	-1.21885	-1.03561	0.52475
FHB_SEV	GWM0898_141	4B	20.1	10CEC_S	3.09	-0.93183	-2.47529	-1.08502	-0.987463	-1.3699	0.73964
FHB_INC	GWM0891_96	4B	21.8	10BOD_I	5.962	-0.648541	-0.976921	-0.754746	-2.10117	-1.12034	0.668042
FHB_INC	GWM0891_96	4B	21.8	BLUE_I	3.816	-0.648541	-0.976921	-0.754746	-2.10117	-1.12034	0.668042
FHB_Score	GWM0891_96	4B	21.8	10BOD	5.261	-0.481563	-0.523537	-0.429794	-1.04622	-0.620278	0.286537
FHB_Score	GWM0891_96	4B	21.8	BLUE	3.688	-0.481563	-0.523537	-0.429794	-1.04622	-0.620278	0.286537
FHB_SEV	GWM0891_96	4B	21.8	10BOD_S	3.865	-0.471386	-0.77982	-0.511572	-0.7534	-0.629045	0.160056
FHB_SEV	GWM0891_96	4B	21.8	BLUE_S	3.386	-0.471386	-0.77982	-0.511572	-0.7534	-0.629045	0.160056
FHB_INC	GWM0891_97	4B	21.9	10BOD_I	5.962	0.648541	0.976921	0.754746	2.10117	1.12034	0.668042
FHB_INC	GWM0891_97	4B	21.9	BLUE_I	3.816	0.648541	0.976921	0.754746	2.10117	1.12034	0.668042
FHB_Score	GWM0891_97	4B	21.9	10BOD	5.261	0.481563	0.523537	0.429794	1.04622	0.620278	0.286537
FHB_Score	GWM0891_97	4B	21.9	BLUE	3.688	0.481563	0.523537	0.429794	1.04622	0.620278	0.286537
FHB_SEV	GWM0891_97	4B	21.9	10BOD_S	3.865	0.471386	0.77982	0.511572	0.7534	0.629045	0.160056
FHB_SEV	GWM0891_97	4B	21.9	BLUE_S	3.386	0.471386	0.77982	0.511572	0.7534	0.629045	0.160056
FHB_INC	GWM0910_140	4B	24.6	10BOD_I	4.527	0.627336	0.898313	0.701524	1.53293	0.940027	0.411477
FHB_INC	GWM0910_140	4B	24.6	BLUE_I	3.091	0.627336	0.898313	0.701524	1.53293	0.940027	0.411477
FHB_Score	GWM0910_140	4B	24.6	10BOD	4.124	0.368597	0.412214	0.355826	0.785025	0.480415	0.204503
FHB_SEV	GWM0910_140	4B	24.6	10BOD_S	3.245	0.209532	0.413443	0.385306	0.559407	0.391922	0.143555
FHB_INC	GWM0910_142	4B	24.7	10BOD_I	4.527	-0.627336	-0.898313	-0.701524	-1.53293	-0.940027	0.411477
FHB_INC	GWM0910_142	4B	24.7	BLUE_I	3.091	-0.627336	-0.898313	-0.701524	-1.53293	-0.940027	0.411477
FHB_Score	GWM0910_142	4B	24.7	10BOD	4.124	-0.368597	-0.412214	-0.355826	-0.785025	-0.480415	0.204503
FHB_SEV	GWM0910_142	4B	24.7	10BOD_S	3.245	-0.209532	-0.413443	-0.385306	-0.559407	-0.391922	0.143555
FHB_INC	GWM4076_185	4B	31.4	09CEC_I	3.051	0.585207	1.47535	0.487473	1.78694	1.08374	0.645993
FHB_INC	GWM4076_185	4B	31.4	10BOD_I	3.417	0.585207	1.47535	0.487473	1.78694	1.08374	0.645993
FHB_Score	GWM4076_185	4B	31.4	09CEC	3.132	0.320978	0.813192	0.220209	1.0153	0.59242	0.382879
FHB_Score	GWM4076_185	4B	31.4	10BOD	3.748	0.320978	0.813192	0.220209	1.0153	0.59242	0.382879
FHB_INC	GWM4465_194	4B	32	10BOD_I	3.553	0.489126	1.03528	0.654355	1.52232	0.925269	0.459052
FHB_Score	GWM4465_194	4B	32	10BOD	4.016	0.260661	0.544373	0.286724	0.902509	0.498567	0.298186
FHB_SEV	GWM4465_194	4B	32	10BOD_S	3.051	0.0491168	-0.12894	0.199447	0.722697	0.21058	0.366848
FHB_INC	GWM0513_150	4B	42	10BOD_I	3.535	-1.85066	-1.11312	-1.93894	-3.00456	-1.97682	0.778797
FHB_Score	GWM0513_150	4B	42	10BOD	3.81	-0.848634	-0.427549	-1.10756	-1.62371	-1.00186	0.500392
FHB_SEV	GWM0513_150	4B	42	10BOD_S	4.188	-0.465929	-0.978223	-1.11508	-1.71221	-1.06786	0.512438
FHB_INC	GWM0149_163	4B	53.9	09CEC_I	3.608	0.596044	3.03815	-1.30783	-0.00361132	0.580687	1.82092
FHB_Score	GWM0149_163	4B	53.9	09CEC	4.575	0.575417	1.87163	-0.726993	0.33207	0.513031	1.06772
FHB_INC	GWM4660_208	4B	56.2	09CEC_I	3.926	2.05266	3.25772	-0.67889	1.36124	1.49818	1.64943
FHB_Score	GWM4660_208	4B	56.2	09CEC	5.291	1.31078	2.19767	-0.644024	1.09333	0.989438	1.18913
FHB_SEV	GWM4660_208	4B	56.2	10CEC_S	3.39	1.21094	2.07907	-0.6163	0.916117	0.897457	1.12343
FHB_INC	GWM4636_229	4B	59.4	10BOD_I	3.484	-0.291881	-0.127757	-0.098172	1.57517	0.26434	0.878031
FHB_Score	GWM4636_229	4B	59.4	10BOD	3.332	0.00459304	-0.00117727	-0.138583	0.979708	0.211135	0.516637
FHB_INC	BARC0163_161	4B	81.2	10AHL_I	3.988	-2.19427	-2.60033	-3.97067	-3.5532	-3.07962	0.822965
FHB_INC	BARC0163_161	4B	81.2	10BOD_I	4.783	-2.19427	-2.60033	-3.97067	-3.5532	-3.07962	0.822965
FHB_INC	BARC0163_161	4B	81.2	BLUE_I	4.033	-2.19427	-2.60033	-3.97067	-3.5532	-3.07962	0.822965
FHB_Score	BARC0163_161	4B	81.2	10AHL	3.136	-0.816765	-0.958992	-1.74036	-1.52005	-1.25904	0.44175
FHB_Score	BARC0163_161	4B	81.2	10BOD	3.59	-0.816765	-0.958992	-1.74036	-1.52005	-1.25904	0.44175
FHB_Score	BARC0163_161	4B	81.2	BLUE	3.064	-0.816765	-0.958992	-1.74036	-1.52005	-1.25904	0.44175
FHB_SEV	BARC0163_161	4B	81.2	10AHL_S	3.986	-0.965765	-1.6163	-2.3184	-2.08848	-1.74723	0.597359
FHB_SEV	BARC0163_161	4B	81.2	10BOD_S	4.789	-0.965765	-1.6163	-2.3184	-2.08848	-1.74723	0.597359
FHB_SEV	BARC0163_161	4B	81.2	BLUE_S	4.196	-0.965765	-1.6163	-2.3184	-2.08848	-1.74723	0.597359
FHB_SEV	GWM0930_189	4B	86.9	10CEC_S	3.306	1.12543	1.7393	-0.291083	0.782209	0.838965	0.851058
FHB_Score	WMC0047_152	4B	97.1	09CEC	3.796	-1.48858	-1.46756	0.572287	-1.43077	-0.953657	1.01758
FHB_Score	WMC0047_152	4B	97.1	10BOD	3.078	-1.48858	-1.46756	0.572287	-1.43077	-0.953657	1.01758
FHB_SEV	WMC0047_152	4B	97.1	10BOD_S	3.508	-1.31683	-1.07932	0.526214	-1.32891	-0.799709	0.891387
FHB_Score	WMC0047_158	4B	97.2	09CEC	3.395	1.34306	1.29935	-0.545275	1.13186	0.807246	0.906264
FHB_INC	WMC0285_318	4D	0.4	10BOD_I	3.485	0.490839	-0.41417	0.620019	1.27149	0.492043	0.694054
FHB_Score	WMC0285_318	4D	0.4	10BOD	3.429	0.214585	-0.524812	0.326922	0.464503	0.1203	0.442051
FHB_SEV	WMC0285_318	4D	0.4	10BOD_S	3.94	0.341701	-0.0758215	0.552118	0.787603	0.4014	0.366594
FHB_INC	GWM0165b_195	4D	23.1	10BOD_I	3.047	-0.673317	0.0706958	-1.46781	-1.56318	-0.908403	0.764977
FHB_INC	GWM0165b_199	4D	23.3	09AHL_I	3.421	1.38243	1.00107	1.4357	1.33437	1.28839	0.195968
FHB_INC	GWM0165b_199	4D	23.3	10BOD_I	4.088	1.38243	1.00107	1.4357	1.33437	1.28839	0.195968
FHB_INC	GWM0165b_199	4D	23.3	BLUE_I	3.728	1.38243	1.00107	1.4357	1.33437	1.28839	0.195968
FHB_Score	GWM0165b_199	4D	23.3	09AHL	3.175	0.775039	0.460391	0.958754	0.793101	0.746821	0.208083
FHB_Score	GWM0165b_199	4D	23.3	10AHL	3.412	0.775039	0.460391	0.958754	0.793101	0.746821	0.208083
FHB_Score	GWM0165b_199	4D	23.3	10BOD	4.512	0.775039	0.460391	0.958754	0.793101	0.746821	0.208083
FHB_Score	GWM0165b_199	4D	23.3	BLUE	4.25	0.775039	0.460391	0.958754	0.793101	0.746821	0.208083
FHB_SEV	GWM0165b_199	4D	23.3	10AHL_S	3.534	0.695401	0.513092	0.990469	0.840236	0.759799	0.203871
FHB_SEV	GWM0165b_199	4D	23.3	10BOD_S	4.732	0.695401	0.513092	0.990469	0.840236	0.759799	0.203871
FHB_SEV	GWM0165b_199	4D	23.3	BLUE_S	4.292	0.695401	0.513092	0.990469	0.840236	0.759799	0.203871
FHB_INC	BARC0098_171	4D	30.8	09AHL_I	3.713	-0.921058	-1.01494	0.152023	-0.978527	-0.690626	0.563094
FHB_INC	BARC0098_171	4D	30.8	BLUE_I	3.12	-0.921058	-1.01494	0.152023	-0.978527	-0.690626	0.563094
FHB_Score	BARC0098_171	4D	30.8	09AHL	3.068	-0.47157	-0.550842	0.109642	-0.521003	-0.358443	0.313765
FHB_Score	BARC0098_171	4D	30.8	10BOD	3.22	-0.47157	-0.550842	0.109642	-0.521003	-0.358443	0.313765
FHB_Score	BARC0098_171	4D	30.8	BLUE	3.247	-0.47157	-0.550842	0.109642	-0.521003	-0.358443	0.313765
FHB_SEV	BARC0098_171	4D	30.8	09AHL_S	3.229	-0.372634	-0.638651	-0.1969	-0.773894	-0.49552	0.259649
FHB_SEV	BARC0098_171	4D	30.8	10BOD_S	3.539	-0.372634	-0.638651	-0.1969	-0.773894	-0.49552	0.259649
FHB_SEV	BARC0098_171	4D	30.8	BLUE_S	3.628	-0.372634	-0.638651	-0.1969	-0.773894	-0.49552	0.259649
FHB_INC	BARC0098_174	4D	30.9	09AHL_I	3.698	0.905785	0.955001	-0.139737	0.936745	0.664449	0.536508
FHB_INC	BARC0098_174	4D	30.9	BLUE_I	3.083	0.905785	0.955001	-0.139737	0.936745	0.664449	0.536508
FHB_Score	BARC0098_174	4D	30.9	09AHL	3.018	0.443579	0.485761	-0.104909	0.490924	0.328839	0.289942
FHB_Score	BARC0098_174	4D	30.9	10BOD	3.137	0.443579	0.485761	-0.104909	0.490924	0.328839	0.289942
FHB_Score	BARC0098_174	4D	30.9	BLUE	3.155	0.443579	0.485761	-0.104909	0.490924	0.328839	0.289942
FHB_SEV	BARC0098_174	4D	30.9	09AHL_S	3.197	0.336445	0.454567	0.21245	0.748849	0.438078	0.229556
FHB_SEV	BARC0098_174	4D	30.9	10BOD_S	3.497	0.336445	0.454567	0.21245	0.748849	0.438078	0.229556
FHB_SEV	BARC0098_174	4D	30.9	BLUE_S	3.529	0.336445	0.454567	0.21245	0.748849	0.438078	0.229556
FHB_INC	WMC0473b_135	4D	33.2	09AHL_I	3.72	1.62624	2.50682	0.736199	1.74436	1.65341	0.725396
FHB_INC	WMC0473b_135	4D	33.2	09CEC_I	3.616	1.62624	2.50682	0.736199	1.74436	1.65341	0.725396
FHB_INC	WMC0473b_135	4D	33.2	10BOD_I	3.891	1.62624	2.50682	0.736199	1.74436	1.65341	0.725396
FHB_INC	WMC0473b_135	4D	33.2	BLUE_I	4.15	1.62624	2.50682	0.736199	1.74436	1.65341	0.725396
FHB_Score	WMC0473b_135	4D	33.2	09AHL	3.418	0.885239	1.40028	0.395393	1.05624	0.934288	0.418265
FHB_Score	WMC0473b_135	4D	33.2	09CEC	3.97	0.885239	1.40028	0.395393	1.05624	0.934288	0.418265
FHB_Score	WMC0473b_135	4D	33.2	10BOD	5.235	0.885239	1.40028	0.395393	1.05624	0.934288	0.418265
FHB_Score	WMC0473b_135	4D	33.2	BLUE	4.868	0.885239	1.40028	0.395393	1.05624	0.934288	0.418265
FHB_SEV	WMC0473b_135	4D	33.2	09AHL_S	4.965	1.23032	1.76066	0.739061	1.61563	1.33642	0.456811
FHB_SEV	WMC0473b_135	4D	33.2	10CEC_S	4.753	1.23032	1.76066	0.739061	1.61563	1.33642	0.456811
FHB_SEV	WMC0473b_135	4D	33.2	10AHL_S	3.495	1.23032	1.76066	0.739061	1.61563	1.33642	0.456811
FHB_SEV	WMC0473b_135	4D	33.2	10BOD_S	7.452	1.23032	1.76066	0.739061	1.61563	1.33642	0.456811
FHB_SEV	WMC0473b_135	4D	33.2	BLUE_S	7.016	1.23032	1.76066	0.739061	1.61563	1.33642	0.456811
FHB_SEV	WMC0473b_143	4D	33.5	10AHL_S	3.439	-0.903825	-1.75993	-2.3767	-0.751017	-1.44787	0.761947
FHB_INC	GWM0819_181	4D	34.7	10BOD_I	3.24	-0.317826	-1.78845	-0.464782	-1.30518	-0.969057	0.698276
FHB_Score	GWM0819_181	4D	34.7	09CEC	3.092	-0.223635	-1.08603	-0.222667	-0.715418	-0.561936	0.419435
FHB_Score	GWM0819_181	4D	34.7	10BOD	3.882	-0.223635	-1.08603	-0.222667	-0.715418	-0.561936	0.419435
FHB_Score	GWM0819_181	4D	34.7	BLUE	3.392	-0.223635	-1.08603	-0.222667	-0.715418	-0.561936	0.419435
FHB_SEV	GWM0819_181	4D	34.7	09AHL_S	3.556	-0.629891	-1.76668	-0.622609	-1.2564	-1.06889	0.551952
FHB_SEV	GWM0819_181	4D	34.7	10CEC_S	4.834	-0.629891	-1.76668	-0.622609	-1.2564	-1.06889	0.551952
FHB_SEV	GWM0819_181	4D	34.7	10BOD_S	6.053	-0.629891	-1.76668	-0.622609	-1.2564	-1.06889	0.551952
FHB_SEV	GWM0819_181	4D	34.7	BLUE_S	5.863	-0.629891	-1.76668	-0.622609	-1.2564	-1.06889	0.551952
FHB_INC	GWM0819_183	4D	34.8	09AHL_I	4.639	1.63959	2.46079	0.996189	1.46974	1.64158	0.610236
FHB_INC	GWM0819_183	4D	34.8	09CEC_I	3.912	1.63959	2.46079	0.996189	1.46974	1.64158	0.610236
FHB_INC	GWM0819_183	4D	34.8	10AHL_I	3.021	1.63959	2.46079	0.996189	1.46974	1.64158	0.610236
FHB_INC	GWM0819_183	4D	34.8	10BOD_I	4.898	1.63959	2.46079	0.996189	1.46974	1.64158	0.610236
FHB_INC	GWM0819_183	4D	34.8	BLUE_I	5.237	1.63959	2.46079	0.996189	1.46974	1.64158	0.610236
FHB_Score	GWM0819_183	4D	34.8	09AHL	3.942	0.845026	1.35887	0.458612	0.739318	0.850457	0.376125
FHB_Score	GWM0819_183	4D	34.8	09CEC	4.121	0.845026	1.35887	0.458612	0.739318	0.850457	0.376125
FHB_Score	GWM0819_183	4D	34.8	10AHL	3.138	0.845026	1.35887	0.458612	0.739318	0.850457	0.376125
FHB_Score	GWM0819_183	4D	34.8	10BOD	5.208	0.845026	1.35887	0.458612	0.739318	0.850457	0.376125
FHB_Score	GWM0819_183	4D	34.8	BLUE	5.473	0.845026	1.35887	0.458612	0.739318	0.850457	0.376125
FHB_SEV	GWM0819_183	4D	34.8	09AHL_S	5.037	1.06931	1.7523	0.836754	1.20275	1.21528	0.388647
FHB_SEV	GWM0819_183	4D	34.8	10CEC_S	4.933	1.06931	1.7523	0.836754	1.20275	1.21528	0.388647
FHB_SEV	GWM0819_183	4D	34.8	10AHL_S	4.078	1.06931	1.7523	0.836754	1.20275	1.21528	0.388647
FHB_SEV	GWM0819_183	4D	34.8	10BOD_S	6.712	1.06931	1.7523	0.836754	1.20275	1.21528	0.388647
FHB_SEV	GWM0819_183	4D	34.8	BLUE_S	7.256	1.06931	1.7523	0.836754	1.20275	1.21528	0.388647
FHB_INC	GDM0129_120	4D	35.3	09AHL_I	3.57	-2.59725	-2.16983	-1.17618	-1.84143	-1.94617	0.599386
FHB_INC	GDM0129_120	4D	35.3	10BOD_I	3.968	-2.59725	-2.16983	-1.17618	-1.84143	-1.94617	0.599386
FHB_INC	GDM0129_120	4D	35.3	BLUE_I	3.915	-2.59725	-2.16983	-1.17618	-1.84143	-1.94617	0.599386
FHB_Score	GDM0129_120	4D	35.3	09AHL	3.054	-1.28764	-1.08263	-0.572362	-1.03612	-0.994688	0.30201
FHB_Score	GDM0129_120	4D	35.3	10BOD	4.918	-1.28764	-1.08263	-0.572362	-1.03612	-0.994688	0.30201
FHB_Score	GDM0129_120	4D	35.3	BLUE	4.214	-1.28764	-1.08263	-0.572362	-1.03612	-0.994688	0.30201
FHB_SEV	GDM0129_120	4D	35.3	10CEC_S	3.313	-1.09654	-1.43371	-0.819984	-1.3862	-1.18411	0.284836
FHB_SEV	GDM0129_120	4D	35.3	10AHL_S	3.337	-1.09654	-1.43371	-0.819984	-1.3862	-1.18411	0.284836
FHB_SEV	GDM0129_120	4D	35.3	10BOD_S	6.152	-1.09654	-1.43371	-0.819984	-1.3862	-1.18411	0.284836
FHB_SEV	GDM0129_120	4D	35.3	BLUE_S	4.919	-1.09654	-1.43371	-0.819984	-1.3862	-1.18411	0.284836
FHB_INC	GDM0129_122	4D	35.4	09AHL_I	3.57	2.59725	2.16983	1.17618	1.84143	1.94617	0.599386
FHB_INC	GDM0129_122	4D	35.4	10BOD_I	3.968	2.59725	2.16983	1.17618	1.84143	1.94617	0.599386
FHB_INC	GDM0129_122	4D	35.4	BLUE_I	3.915	2.59725	2.16983	1.17618	1.84143	1.94617	0.599386
FHB_Score	GDM0129_122	4D	35.4	09AHL	3.054	1.28764	1.08263	0.572362	1.03612	0.994688	0.30201
FHB_Score	GDM0129_122	4D	35.4	10BOD	4.918	1.28764	1.08263	0.572362	1.03612	0.994688	0.30201
FHB_Score	GDM0129_122	4D	35.4	BLUE	4.214	1.28764	1.08263	0.572362	1.03612	0.994688	0.30201
FHB_SEV	GDM0129_122	4D	35.4	10CEC_S	3.313	1.09654	1.43371	0.819984	1.3862	1.18411	0.284836
FHB_SEV	GDM0129_122	4D	35.4	10AHL_S	3.337	1.09654	1.43371	0.819984	1.3862	1.18411	0.284836
FHB_SEV	GDM0129_122	4D	35.4	10BOD_S	6.152	1.09654	1.43371	0.819984	1.3862	1.18411	0.284836
FHB_SEV	GDM0129_122	4D	35.4	BLUE_S	4.919	1.09654	1.43371	0.819984	1.3862	1.18411	0.284836
FHB_SEV	GWM4346_213	4D	41.3	09AHL_S	3.214	-0.736587	-1.12555	-0.277985	-0.954449	-0.773643	0.366779
FHB_SEV	GWM4346_213	4D	41.3	10BOD_S	3.355	-0.736587	-1.12555	-0.277985	-0.954449	-0.773643	0.366779
FHB_SEV	GWM4346_213	4D	41.3	BLUE_S	3.655	-0.736587	-1.12555	-0.277985	-0.954449	-0.773643	0.366779
FHB_INC	GWM4346_219	4D	41.5	09AHL_I	5.361	2.09197	2.76854	1.34828	1.71874	1.98188	0.605984
FHB_INC	GWM4346_219	4D	41.5	09CEC_I	4.204	2.09197	2.76854	1.34828	1.71874	1.98188	0.605984
FHB_INC	GWM4346_219	4D	41.5	10AHL_I	3.431	2.09197	2.76854	1.34828	1.71874	1.98188	0.605984
FHB_INC	GWM4346_219	4D	41.5	10BOD_I	5.29	2.09197	2.76854	1.34828	1.71874	1.98188	0.605984
FHB_INC	GWM4346_219	4D	41.5	BLUE_I	5.898	2.09197	2.76854	1.34828	1.71874	1.98188	0.605984
FHB_Score	GWM4346_219	4D	41.5	09AHL	4.48	1.0393	1.41933	0.687741	0.827585	0.99349	0.318563
FHB_Score	GWM4346_219	4D	41.5	09CEC	4.05	1.0393	1.41933	0.687741	0.827585	0.99349	0.318563
FHB_Score	GWM4346_219	4D	41.5	10AHL	3.662	1.0393	1.41933	0.687741	0.827585	0.99349	0.318563
FHB_Score	GWM4346_219	4D	41.5	10BOD	5.638	1.0393	1.41933	0.687741	0.827585	0.99349	0.318563
FHB_Score	GWM4346_219	4D	41.5	BLUE	6.045	1.0393	1.41933	0.687741	0.827585	0.99349	0.318563
FHB_SEV	GWM4346_219	4D	41.5	09AHL_S	5.67	1.20682	1.73412	1.00432	1.29025	1.30888	0.307866
FHB_SEV	GWM4346_219	4D	41.5	10CEC_S	4.521	1.20682	1.73412	1.00432	1.29025	1.30888	0.307866
FHB_SEV	GWM4346_219	4D	41.5	10AHL_S	4.553	1.20682	1.73412	1.00432	1.29025	1.30888	0.307866
FHB_SEV	GWM4346_219	4D	41.5	10BOD_S	6.967	1.20682	1.73412	1.00432	1.29025	1.30888	0.307866
FHB_SEV	GWM4346_219	4D	41.5	BLUE_S	7.561	1.20682	1.73412	1.00432	1.29025	1.30888	0.307866
FHB_SEV	GWM4346_221	4D	41.6	10AHL_S	3.213	-1.7313	-1.86602	-2.65894	-1.38912	-1.91135	0.537306
FHB_Score	GWM4464_225	4D	43.8	10BOD	3.426	-0.0732738	0.278582	0.773553	0.684324	0.415796	0.390775
FHB_SEV	GWM4464_225	4D	43.8	10BOD_S	4.566	-0.0229328	0.523709	0.954415	1.11193	0.641781	0.508124
FHB_Score	GWM4464_227	4D	43.9	10BOD	3.732	-0.0275574	-0.405045	-0.785584	-0.754157	-0.493086	0.35505
FHB_SEV	GWM4464_227	4D	43.9	10BOD_S	4.819	-0.0818588	-0.673468	-0.969204	-1.14967	-0.718551	0.467654
FHB_Score	GWM4670_159	4D	45.7	10BOD	3.077	0.0577348	0.431761	-0.0155189	0.959398	0.358344	0.446018
FHB_SEV	GWM4670_159	4D	45.7	10BOD_S	3.372	0.454577	0.704974	0.353691	1.21193	0.681292	0.383343
FHB_SEV	GWM4555_149	4D	46	09AHL_S	3.2	-1.31638	-1.22142	-0.299369	-0.210739	-0.761978	0.587743
FHB_INC	WMC0331_124	4D	80	10AHL_I	3.413	1.24169	0.554736	2.14814	1.5701	1.37867	0.664921
FHB_INC	WMC0331_124	4D	80	10BOD_I	4.476	1.24169	0.554736	2.14814	1.5701	1.37867	0.664921
FHB_INC	WMC0331_124	4D	80	BLUE_I	3.682	1.24169	0.554736	2.14814	1.5701	1.37867	0.664921
FHB_Score	WMC0331_124	4D	80	09AHL	3.104	1.00005	0.501522	1.49014	1.15981	1.03788	0.411711
FHB_Score	WMC0331_124	4D	80	10AHL	5.09	1.00005	0.501522	1.49014	1.15981	1.03788	0.411711
FHB_Score	WMC0331_124	4D	80	10BOD	5.655	1.00005	0.501522	1.49014	1.15981	1.03788	0.411711
FHB_Score	WMC0331_124	4D	80	BLUE	5.053	1.00005	0.501522	1.49014	1.15981	1.03788	0.411711
FHB_SEV	WMC0331_124	4D	80	09AHL_S	3.588	1.15366	1.06375	1.73201	1.35133	1.32519	0.296625
FHB_SEV	WMC0331_124	4D	80	10AHL_S	6.285	1.15366	1.06375	1.73201	1.35133	1.32519	0.296625
FHB_SEV	WMC0331_124	4D	80	10BOD_S	6.332	1.15366	1.06375	1.73201	1.35133	1.32519	0.296625
FHB_SEV	WMC0331_124	4D	80	BLUE_S	6.449	1.15366	1.06375	1.73201	1.35133	1.32519	0.296625
FHB_Score	WMC0331_128	4D	80.2	10BOD	3.551	-0.662008	-0.344736	-0.999085	-0.938822	-0.736163	0.299395
FHB_SEV	WMC0331_128	4D	80.2	10AHL_S	4.337	-0.869787	-0.835218	-1.45998	-0.918278	-1.02082	0.294753
FHB_SEV	WMC0331_128	4D	80.2	10BOD_S	3.516	-0.869787	-0.835218	-1.45998	-0.918278	-1.02082	0.294753
FHB_SEV	WMC0331_128	4D	80.2	BLUE_S	3.986	-0.869787	-0.835218	-1.45998	-0.918278	-1.02082	0.294753
FHB_INC	GWM4001a_211	4D	100.6	09AHL_I	3.379	1.29049	1.53873	1.82764	2.30873	1.7414	0.437297
FHB_INC	GWM4001a_211	4D	100.6	09CEC_I	4.331	1.29049	1.53873	1.82764	2.30873	1.7414	0.437297
FHB_INC	GWM4001a_211	4D	100.6	10AHL_I	5.351	1.29049	1.53873	1.82764	2.30873	1.7414	0.437297
FHB_INC	GWM4001a_211	4D	100.6	10BOD_I	8.853	1.29049	1.53873	1.82764	2.30873	1.7414	0.437297
FHB_INC	GWM4001a_211	4D	100.6	BLUE_I	6.365	1.29049	1.53873	1.82764	2.30873	1.7414	0.437297
FHB_Score	GWM4001a_211	4D	100.6	09CEC	4.202	0.484131	0.699934	0.960029	1.11198	0.814017	0.278052
FHB_Score	GWM4001a_211	4D	100.6	10AHL	5.255	0.484131	0.699934	0.960029	1.11198	0.814017	0.278052
FHB_Score	GWM4001a_211	4D	100.6	10BOD	8.116	0.484131	0.699934	0.960029	1.11198	0.814017	0.278052
FHB_Score	GWM4001a_211	4D	100.6	BLUE	5.627	0.484131	0.699934	0.960029	1.11198	0.814017	0.278052
FHB_SEV	GWM4001a_211	4D	100.6	10CEC_S	5.719	0.870512	1.62093	0.976193	1.3508	1.20461	0.345681
FHB_SEV	GWM4001a_211	4D	100.6	10AHL_S	5.264	0.870512	1.62093	0.976193	1.3508	1.20461	0.345681
FHB_SEV	GWM4001a_211	4D	100.6	10BOD_S	9.478	0.870512	1.62093	0.976193	1.3508	1.20461	0.345681
FHB_SEV	GWM4001a_211	4D	100.6	BLUE_S	7.051	0.870512	1.62093	0.976193	1.3508	1.20461	0.345681
FHB_INC	GWM4001a_217	4D	100.7	09AHL_I	3.766	-1.60403	-1.6344	-2.27772	-2.63271	-2.03722	0.504105
FHB_INC	GWM4001a_217	4D	100.7	09CEC_I	4.291	-1.60403	-1.6344	-2.27772	-2.63271	-2.03722	0.504105
FHB_INC	GWM4001a_217	4D	100.7	10AHL_I	6.878	-1.60403	-1.6344	-2.27772	-2.63271	-2.03722	0.504105
FHB_INC	GWM4001a_217	4D	100.7	10BOD_I	9.818	-1.60403	-1.6344	-2.27772	-2.63271	-2.03722	0.504105
FHB_INC	GWM4001a_217	4D	100.7	BLUE_I	7.155	-1.60403	-1.6344	-2.27772	-2.63271	-2.03722	0.504105
FHB_Score	GWM4001a_217	4D	100.7	09CEC	4.196	-0.655703	-0.759551	-1.17172	-1.27136	-0.964584	0.30247
FHB_Score	GWM4001a_217	4D	100.7	10AHL	6.57	-0.655703	-0.759551	-1.17172	-1.27136	-0.964584	0.30247
FHB_Score	GWM4001a_217	4D	100.7	10BOD	8.919	-0.655703	-0.759551	-1.17172	-1.27136	-0.964584	0.30247
FHB_Score	GWM4001a_217	4D	100.7	BLUE	6.339	-0.655703	-0.759551	-1.17172	-1.27136	-0.964584	0.30247
FHB_SEV	GWM4001a_217	4D	100.7	10CEC_S	5.215	-0.944544	-1.49319	-1.17754	-1.41917	-1.25861	0.249008
FHB_SEV	GWM4001a_217	4D	100.7	10AHL_S	6.669	-0.944544	-1.49319	-1.17754	-1.41917	-1.25861	0.249008
FHB_SEV	GWM4001a_217	4D	100.7	10BOD_S	9.801	-0.944544	-1.49319	-1.17754	-1.41917	-1.25861	0.249008
FHB_SEV	GWM4001a_217	4D	100.7	BLUE_S	7.418	-0.944544	-1.49319	-1.17754	-1.41917	-1.25861	0.249008
FHB_INC	rht2_m	4D	u	09AHL_I	13.155	4.89855	3.4179	4.47472	5.26201	4.51329	0.797991
FHB_INC	rht2_m	4D	u	09CEC_I	7.754	4.89855	3.4179	4.47472	5.26201	4.51329	0.797991
FHB_INC	rht2_m	4D	u	10AHL_I	12.821	4.89855	3.4179	4.47472	5.26201	4.51329	0.797991
FHB_INC	rht2_m	4D	u	10BOD_I	22.966	4.89855	3.4179	4.47472	5.26201	4.51329	0.797991
FHB_INC	rht2_m	4D	u	BLUE_I	18.126	4.89855	3.4179	4.47472	5.26201	4.51329	0.797991
FHB_Score	rht2_m	4D	u	09AHL	9.581	2.15729	1.65649	2.20961	2.43199	2.11384	0.327336
FHB_Score	rht2_m	4D	u	09CEC	7.063	2.15729	1.65649	2.20961	2.43199	2.11384	0.327336
FHB_Score	rht2_m	4D	u	10AHL	11.607	2.15729	1.65649	2.20961	2.43199	2.11384	0.327336
FHB_Score	rht2_m	4D	u	10BOD	19.335	2.15729	1.65649	2.20961	2.43199	2.11384	0.327336
FHB_Score	rht2_m	4D	u	BLUE	15.664	2.15729	1.65649	2.20961	2.43199	2.11384	0.327336
FHB_SEV	rht2_m	4D	u	09AHL_S	9.489	2.29478	2.46579	2.20197	2.68269	2.41131	0.211361
FHB_SEV	rht2_m	4D	u	10CEC_S	10.539	2.29478	2.46579	2.20197	2.68269	2.41131	0.211361
FHB_SEV	rht2_m	4D	u	10AHL_S	10.624	2.29478	2.46579	2.20197	2.68269	2.41131	0.211361
FHB_SEV	rht2_m	4D	u	10BOD_S	19.94	2.29478	2.46579	2.20197	2.68269	2.41131	0.211361
FHB_SEV	rht2_m	4D	u	BLUE_S	17.952	2.29478	2.46579	2.20197	2.68269	2.41131	0.211361
FHB_INC	rht2_w	4D	u	09AHL_I	11.897	-4.52612	-3.15685	-4.47715	-5.10778	-4.31697	0.824754
FHB_INC	rht2_w	4D	u	09CEC_I	7.048	-4.52612	-3.15685	-4.47715	-5.10778	-4.31697	0.824754
FHB_INC	rht2_w	4D	u	10AHL_I	13.132	-4.52612	-3.15685	-4.47715	-5.10778	-4.31697	0.824754
FHB_INC	rht2_w	4D	u	10BOD_I	22.497	-4.52612	-3.15685	-4.47715	-5.10778	-4.31697	0.824754
FHB_INC	rht2_w	4D	u	BLUE_I	17.324	-4.52612	-3.15685	-4.47715	-5.10778	-4.31697	0.824754
FHB_Score	rht2_w	4D	u	09AHL	8.422	-1.94299	-1.53815	-2.2402	-2.41223	-2.03339	0.382851
FHB_Score	rht2_w	4D	u	09CEC	6.445	-1.94299	-1.53815	-2.2402	-2.41223	-2.03339	0.382851
FHB_Score	rht2_w	4D	u	10AHL	12.08	-1.94299	-1.53815	-2.2402	-2.41223	-2.03339	0.382851
FHB_Score	rht2_w	4D	u	10BOD	19.417	-1.94299	-1.53815	-2.2402	-2.41223	-2.03339	0.382851
FHB_Score	rht2_w	4D	u	BLUE	15.095	-1.94299	-1.53815	-2.2402	-2.41223	-2.03339	0.382851
FHB_SEV	rht2_w	4D	u	09AHL_S	8.339	-2.0615	-2.30096	-2.24336	-2.66652	-2.31809	0.253715
FHB_SEV	rht2_w	4D	u	10CEC_S	9.879	-2.0615	-2.30096	-2.24336	-2.66652	-2.31809	0.253715
FHB_SEV	rht2_w	4D	u	10AHL_S	11.105	-2.0615	-2.30096	-2.24336	-2.66652	-2.31809	0.253715
FHB_SEV	rht2_w	4D	u	10BOD_S	20.073	-2.0615	-2.30096	-2.24336	-2.66652	-2.31809	0.253715
FHB_SEV	rht2_w	4D	u	BLUE_S	17.373	-2.0615	-2.30096	-2.24336	-2.66652	-2.31809	0.253715
FHB_INC	GWM0205_163	5A	1.1	09CEC_I	3.045	-2.04816	-3.79805	-1.43427	-0.939218	-2.05493	1.24747
FHB_INC	BARC0303_209	5A	12.5	10AHL_I	3.019	-1.74665	-0.97181	-1.72248	-1.40988	-1.46271	0.361423
FHB_INC	BARC0303_209	5A	12.5	BLUE_I	3.059	-1.74665	-0.97181	-1.72248	-1.40988	-1.46271	0.361423
FHB_INC	BARC0303_218	5A	12.8	09AHL_I	4.724	2.1646	1.32324	0.77582	1.49324	1.43923	0.572316
FHB_INC	BARC0303_218	5A	12.8	09CEC_I	3.183	2.1646	1.32324	0.77582	1.49324	1.43923	0.572316
FHB_INC	BARC0303_218	5A	12.8	10BOD_I	5.992	2.1646	1.32324	0.77582	1.49324	1.43923	0.572316
FHB_INC	BARC0303_218	5A	12.8	BLUE_I	5.34	2.1646	1.32324	0.77582	1.49324	1.43923	0.572316
FHB_Score	BARC0303_218	5A	12.8	10BOD	4.087	0.759746	0.446589	0.232916	0.616535	0.513947	0.226904
FHB_Score	BARC0303_218	5A	12.8	BLUE	3.408	0.759746	0.446589	0.232916	0.616535	0.513947	0.226904
FHB_SEV	BARC0303_218	5A	12.8	10BOD_S	3.88	0.678699	0.760521	0.246128	0.684003	0.592338	0.233815
FHB_SEV	BARC0303_218	5A	12.8	BLUE_S	3.484	0.678699	0.760521	0.246128	0.684003	0.592338	0.233815
FHB_INC	GWM4043_109	5A	18.2	10BOD_I	3.362	-0.35265	-0.481235	0.144968	-0.427059	-0.278994	0.287514
FHB_Score	GWM4043_109	5A	18.2	10BOD	3.127	-0.0191732	-0.206765	0.0756027	-0.245813	-0.099037	0.152781
FHB_SEV	GWM4043_109	5A	18.2	10BOD_S	3.48	-0.0299554	-0.733768	-0.229287	-0.370806	-0.340954	0.296863
FHB_SEV	GWM4043_115	5A	18.3	10BOD_S	3.32	-0.0267488	0.650363	0.402183	0.437944	0.365935	0.283783
FHB_INC	WMC0805a_138	5A	28.9	09AHL_I	5.242	3.11976	1.31733	0.441724	1.19006	1.51722	1.13605
FHB_INC	WMC0805a_138	5A	28.9	10BOD_I	3.749	3.11976	1.31733	0.441724	1.19006	1.51722	1.13605
FHB_INC	WMC0805a_138	5A	28.9	BLUE_I	3.403	3.11976	1.31733	0.441724	1.19006	1.51722	1.13605
FHB_Score	WMC0805a_138	5A	28.9	09AHL	4.556	1.66302	0.744791	0.344032	0.629764	0.845401	0.570522
FHB_Score	WMC0805a_138	5A	28.9	10BOD	3.625	1.66302	0.744791	0.344032	0.629764	0.845401	0.570522
FHB_Score	WMC0805a_138	5A	28.9	BLUE	3.398	1.66302	0.744791	0.344032	0.629764	0.845401	0.570522
FHB_SEV	WMC0805a_138	5A	28.9	09AHL_S	5.057	1.80861	1.2451	0.58597	0.760413	1.10002	0.548552
FHB_SEV	WMC0805a_138	5A	28.9	09CEC_S	3.389	1.80861	1.2451	0.58597	0.760413	1.10002	0.548552
FHB_SEV	WMC0805a_138	5A	28.9	10BOD_S	4.566	1.80861	1.2451	0.58597	0.760413	1.10002	0.548552
FHB_SEV	WMC0805a_138	5A	28.9	BLUE_S	5.056	1.80861	1.2451	0.58597	0.760413	1.10002	0.548552
FHB_INC	WMC0705_137	5A	32.2	09AHL_I	3.802	1.81931	1.80038	0.696905	1.81425	1.53271	0.557263
FHB_INC	WMC0705_137	5A	32.2	09CEC_I	3.889	1.81931	1.80038	0.696905	1.81425	1.53271	0.557263
FHB_INC	WMC0705_137	5A	32.2	10BOD_I	7.151	1.81931	1.80038	0.696905	1.81425	1.53271	0.557263
FHB_INC	WMC0705_137	5A	32.2	BLUE_I	5.148	1.81931	1.80038	0.696905	1.81425	1.53271	0.557263
FHB_Score	WMC0705_137	5A	32.2	09CEC	3.365	0.668159	0.83385	0.174547	0.705788	0.595586	0.289514
FHB_Score	WMC0705_137	5A	32.2	10BOD	5.641	0.668159	0.83385	0.174547	0.705788	0.595586	0.289514
FHB_Score	WMC0705_137	5A	32.2	BLUE	3.889	0.668159	0.83385	0.174547	0.705788	0.595586	0.289514
FHB_SEV	WMC0705_137	5A	32.2	09CEC_S	4.398	0.368342	1.65529	0.26513	0.807864	0.774156	0.632804
FHB_SEV	WMC0705_137	5A	32.2	10BOD_S	5.716	0.368342	1.65529	0.26513	0.807864	0.774156	0.632804
FHB_SEV	WMC0705_137	5A	32.2	BLUE_S	4.524	0.368342	1.65529	0.26513	0.807864	0.774156	0.632804
FHB_INC	WMC0705b_136	5A	32.9	09AHL_I	3.162	1.53967	1.81584	0.358421	1.59132	1.32631	0.656304
FHB_INC	WMC0705b_136	5A	32.9	09CEC_I	3.654	1.53967	1.81584	0.358421	1.59132	1.32631	0.656304
FHB_INC	WMC0705b_136	5A	32.9	10BOD_I	6.167	1.53967	1.81584	0.358421	1.59132	1.32631	0.656304
FHB_INC	WMC0705b_136	5A	32.9	BLUE_I	4.372	1.53967	1.81584	0.358421	1.59132	1.32631	0.656304
FHB_Score	WMC0705b_136	5A	32.9	09CEC	3.09	0.509767	0.827946	0.0271048	0.598921	0.490934	0.337011
FHB_Score	WMC0705b_136	5A	32.9	10BOD	4.736	0.509767	0.827946	0.0271048	0.598921	0.490934	0.337011
FHB_Score	WMC0705b_136	5A	32.9	BLUE	3.256	0.509767	0.827946	0.0271048	0.598921	0.490934	0.337011
FHB_SEV	WMC0705b_136	5A	32.9	09CEC_S	3.967	0.265215	1.61721	0.204831	0.68798	0.693808	0.652045
FHB_SEV	WMC0705b_136	5A	32.9	10BOD_S	4.937	0.265215	1.61721	0.204831	0.68798	0.693808	0.652045
FHB_SEV	WMC0705b_136	5A	32.9	BLUE_S	4.009	0.265215	1.61721	0.204831	0.68798	0.693808	0.652045
FHB_INC	GWM0304_198	5A	40.2	10BOD_I	3.37	0.620954	0.967058	-0.376705	0.674941	0.471562	0.585592
FHB_INC	GWM0415_136	5A	45.2	10BOD_I	3.631	-0.216851	-0.228096	-1.2344	0.144113	-0.383808	0.592826
FHB_INC	GWM0415_138	5A	45.3	10BOD_I	3.688	0.726824	0.426001	1.40338	-0.0243976	0.632951	0.59925
FHB_Score	GWM0415_138	5A	45.3	10BOD	3.055	0.271302	0.229926	0.701408	0.0311484	0.308446	0.282169
FHB_INC	BARC0117_217	5A	50.2	10BOD_I	3.948	0.885929	0.623737	0.446201	1.4349	0.847692	0.431134
FHB_Score	BARC0117_217	5A	50.2	10BOD	3.144	0.316556	0.165388	0.191639	0.404745	0.269582	0.111665
FHB_SEV	BARC0117_217	5A	50.2	10BOD_S	3.238	0.344985	0.873885	0.627724	0.439251	0.571461	0.233379
FHB_INC	BARC0004b_209	5A	87.2	09AHL_I	4.095	-2.08096	-1.51461	-0.893077	-0.386997	-1.21891	0.736842
FHB_INC	BARC0004b_209	5A	87.2	09CEC_I	3.123	-2.08096	-1.51461	-0.893077	-0.386997	-1.21891	0.736842
FHB_INC	BARC0004b_209	5A	87.2	BLUE_I	3.462	-2.08096	-1.51461	-0.893077	-0.386997	-1.21891	0.736842
FHB_Score	BARC0004b_209	5A	87.2	09AHL	3.793	-1.15003	-0.655312	-0.344398	-0.284458	-0.608549	0.395894
FHB_Score	BARC0004b_209	5A	87.2	BLUE	3.292	-1.15003	-0.655312	-0.344398	-0.284458	-0.608549	0.395894
FHB_SEV	BARC0004b_209	5A	87.2	09AHL_S	4.787	-1.43904	-1.02106	-0.278569	-0.747083	-0.871437	0.487002
FHB_SEV	BARC0004b_209	5A	87.2	09CEC_S	3.521	-1.43904	-1.02106	-0.278569	-0.747083	-0.871437	0.487002
FHB_SEV	BARC0004b_209	5A	87.2	BLUE_S	4.444	-1.43904	-1.02106	-0.278569	-0.747083	-0.871437	0.487002
FHB_INC	BARC0004b_215	5A	87.3	09AHL_I	7.413	2.66736	3.13757	0.8475	1.14497	1.94935	1.12376
FHB_INC	BARC0004b_215	5A	87.3	09CEC_I	8.139	2.66736	3.13757	0.8475	1.14497	1.94935	1.12376
FHB_INC	BARC0004b_215	5A	87.3	10AHL_I	3.393	2.66736	3.13757	0.8475	1.14497	1.94935	1.12376
FHB_INC	BARC0004b_215	5A	87.3	10BOD_I	5.575	2.66736	3.13757	0.8475	1.14497	1.94935	1.12376
FHB_INC	BARC0004b_215	5A	87.3	BLUE_I	7.517	2.66736	3.13757	0.8475	1.14497	1.94935	1.12376
FHB_Score	BARC0004b_215	5A	87.3	09AHL	7.113	1.58708	1.52069	0.156189	0.560256	0.956053	0.710269
FHB_Score	BARC0004b_215	5A	87.3	09CEC	7.405	1.58708	1.52069	0.156189	0.560256	0.956053	0.710269
FHB_Score	BARC0004b_215	5A	87.3	10BOD	4.785	1.58708	1.52069	0.156189	0.560256	0.956053	0.710269
FHB_Score	BARC0004b_215	5A	87.3	BLUE	6.838	1.58708	1.52069	0.156189	0.560256	0.956053	0.710269
FHB_SEV	BARC0004b_215	5A	87.3	09AHL_S	8.104	1.66518	1.40117	-0.13093	0.49402	0.857362	0.828059
FHB_SEV	BARC0004b_215	5A	87.3	09CEC_S	5.644	1.66518	1.40117	-0.13093	0.49402	0.857362	0.828059
FHB_SEV	BARC0004b_215	5A	87.3	10BOD_S	4.559	1.66518	1.40117	-0.13093	0.49402	0.857362	0.828059
FHB_SEV	BARC0004b_215	5A	87.3	BLUE_S	6.466	1.66518	1.40117	-0.13093	0.49402	0.857362	0.828059
FHB_SEV	GWM0186_144	5A	102	10BOD_S	3.367	0.693606	0.715633	0.351677	1.21155	0.743116	0.353958
FHB_INC	GWM1236_147	5A	110.3	09AHL_I	3.843	3.08061	2.07772	1.84223	1.82761	2.20704	0.593548
FHB_INC	GWM1236_147	5A	110.3	10AHL_I	3.197	3.08061	2.07772	1.84223	1.82761	2.20704	0.593548
FHB_INC	GWM1236_147	5A	110.3	10BOD_I	3.598	3.08061	2.07772	1.84223	1.82761	2.20704	0.593548
FHB_INC	GWM1236_147	5A	110.3	BLUE_I	4.215	3.08061	2.07772	1.84223	1.82761	2.20704	0.593548
FHB_Score	BARC0151_249	5A	136.5	10BOD	3.722	-0.188894	0.0801651	0.977737	0.840405	0.427353	0.569747
FHB_SEV	BARC0151_249	5A	136.5	10BOD_S	3.376	-0.333117	0.263423	0.820114	1.01085	0.440317	0.605322
FHB_SEV	GWM0291_121	5A	231.1	09CEC_S	3.946	-0.130715	1.10717	0.0816024	-0.111033	0.236756	0.588127
FHB_INC	GWM0234b_238	5B	1.8	09AHL_I	3.498	-2.49198	-2.41181	-1.13355	-1.1487	-1.79651	0.757505
FHB_Score	GWM0234b_246	5B	2.1	09AHL	3.081	1.73038	0.365672	0.610992	0.318866	0.756478	0.661787
FHB_INC	GWM1284_149	5B	21.6	09AHL_I	3.009	1.59467	2.37501	0.407396	0.510604	1.22192	0.937723
FHB_INC	GWM1284_149	5B	21.6	09CEC_I	3.923	1.59467	2.37501	0.407396	0.510604	1.22192	0.937723
FHB_INC	GWM1284_149	5B	21.6	BLUE_I	3.198	1.59467	2.37501	0.407396	0.510604	1.22192	0.937723
FHB_Score	GWM1284_149	5B	21.6	09AHL	3.372	1.09701	1.2565	0.128823	0.362615	0.711239	0.549813
FHB_Score	GWM1284_149	5B	21.6	09CEC	3.606	1.09701	1.2565	0.128823	0.362615	0.711239	0.549813
FHB_Score	GWM1284_149	5B	21.6	BLUE	3.403	1.09701	1.2565	0.128823	0.362615	0.711239	0.549813
FHB_SEV	GWM1284_149	5B	21.6	09AHL_S	3.435	1.16339	1.3561	-0.122332	0.479046	0.719051	0.675475
FHB_INC	WMC0376_231	5B	27.7	09AHL_I	4.27	1.4885	2.21353	-0.0714016	-0.00498857	0.906411	1.13051
FHB_INC	WMC0376_231	5B	27.7	09CEC_I	5.668	1.4885	2.21353	-0.0714016	-0.00498857	0.906411	1.13051
FHB_INC	WMC0376_231	5B	27.7	BLUE_I	3.632	1.4885	2.21353	-0.0714016	-0.00498857	0.906411	1.13051
FHB_Score	WMC0376_231	5B	27.7	09AHL	3.931	0.867343	0.913439	-0.23991	0.00703086	0.386976	0.590271
FHB_Score	WMC0376_231	5B	27.7	09CEC	4.201	0.867343	0.913439	-0.23991	0.00703086	0.386976	0.590271
FHB_Score	WMC0376_231	5B	27.7	BLUE	3.02	0.867343	0.913439	-0.23991	0.00703086	0.386976	0.590271
FHB_SEV	WMC0376_231	5B	27.7	09AHL_S	5.246	1.0962	1.28798	-0.239402	0.348738	0.623379	0.70358
FHB_SEV	WMC0376_231	5B	27.7	09CEC_S	4.459	1.0962	1.28798	-0.239402	0.348738	0.623379	0.70358
FHB_SEV	WMC0376_231	5B	27.7	BLUE_S	4.096	1.0962	1.28798	-0.239402	0.348738	0.623379	0.70358
FHB_INC	WMC0376_233	5B	27.8	09AHL_I	3.66	-1.22158	-2.12981	0.00644692	0.168382	-0.794139	1.08537
FHB_INC	WMC0376_233	5B	27.8	09CEC_I	5.422	-1.22158	-2.12981	0.00644692	0.168382	-0.794139	1.08537
FHB_INC	WMC0376_233	5B	27.8	BLUE_I	3.259	-1.22158	-2.12981	0.00644692	0.168382	-0.794139	1.08537
FHB_Score	WMC0376_233	5B	27.8	09AHL	3.489	-0.745199	-0.871133	0.187137	0.0614658	-0.341932	0.543238
FHB_Score	WMC0376_233	5B	27.8	09CEC	4.03	-0.745199	-0.871133	0.187137	0.0614658	-0.341932	0.543238
FHB_SEV	WMC0376_233	5B	27.8	09AHL_S	4.65	-0.947804	-1.1156	0.193633	-0.285788	-0.538889	0.605654
FHB_SEV	WMC0376_233	5B	27.8	09CEC_S	3.96	-0.947804	-1.1156	0.193633	-0.285788	-0.538889	0.605654
FHB_SEV	WMC0376_233	5B	27.8	BLUE_S	3.669	-0.947804	-1.1156	0.193633	-0.285788	-0.538889	0.605654
FHB_INC	WMC0616b_131	5B	28.5	10AHL_I	3.105	2.50498	1.45571	2.58105	1.68541	2.05679	0.570069
FHB_INC	WMC0616b_131	5B	28.5	10BOD_I	3.537	2.50498	1.45571	2.58105	1.68541	2.05679	0.570069
FHB_INC	WMC0616b_131	5B	28.5	BLUE_I	3.147	2.50498	1.45571	2.58105	1.68541	2.05679	0.570069
FHB_Score	WMC0616b_131	5B	28.5	10AHL	3.184	1.42624	0.775459	1.34228	0.500829	1.0112	0.446442
FHB_Score	WMC0616b_131	5B	28.5	10BOD	3.53	1.42624	0.775459	1.34228	0.500829	1.0112	0.446442
FHB_Score	WMC0616b_131	5B	28.5	BLUE	3.269	1.42624	0.775459	1.34228	0.500829	1.0112	0.446442
FHB_INC	GWM4141_213	5B	42.2	09AHL_I	4.354	-1.80672	-1.98186	-1.32374	-0.826351	-1.48467	0.519678
FHB_INC	GWM4141_213	5B	42.2	09CEC_I	4.783	-1.80672	-1.98186	-1.32374	-0.826351	-1.48467	0.519678
FHB_INC	GWM4141_213	5B	42.2	10AHL_I	3.678	-1.80672	-1.98186	-1.32374	-0.826351	-1.48467	0.519678
FHB_INC	GWM4141_213	5B	42.2	BLUE_I	4.599	-1.80672	-1.98186	-1.32374	-0.826351	-1.48467	0.519678
FHB_Score	GWM4141_213	5B	42.2	09AHL	3.741	-0.954291	-0.873731	-0.62945	-0.396902	-0.713594	0.252291
FHB_Score	GWM4141_213	5B	42.2	09CEC	4.041	-0.954291	-0.873731	-0.62945	-0.396902	-0.713594	0.252291
FHB_Score	GWM4141_213	5B	42.2	10AHL	3.33	-0.954291	-0.873731	-0.62945	-0.396902	-0.713594	0.252291
FHB_Score	GWM4141_213	5B	42.2	BLUE	4.309	-0.954291	-0.873731	-0.62945	-0.396902	-0.713594	0.252291
FHB_SEV	GWM4141_213	5B	42.2	09AHL_S	3.996	-0.933591	-1.10707	-0.444556	-0.72101	-0.801558	0.285605
FHB_SEV	GWM4141_213	5B	42.2	09CEC_S	4.019	-0.933591	-1.10707	-0.444556	-0.72101	-0.801558	0.285605
FHB_SEV	GWM4141_213	5B	42.2	10BOD_S	3.721	-0.933591	-1.10707	-0.444556	-0.72101	-0.801558	0.285605
FHB_SEV	GWM4141_213	5B	42.2	BLUE_S	4.717	-0.933591	-1.10707	-0.444556	-0.72101	-0.801558	0.285605
FHB_INC	GWM4141_217	5B	42.4	09AHL_I	6.345	2.40105	2.66198	1.33818	1.15116	1.88809	0.754428
FHB_INC	GWM4141_217	5B	42.4	09CEC_I	6.282	2.40105	2.66198	1.33818	1.15116	1.88809	0.754428
FHB_INC	GWM4141_217	5B	42.4	10AHL_I	3.851	2.40105	2.66198	1.33818	1.15116	1.88809	0.754428
FHB_INC	GWM4141_217	5B	42.4	10BOD_I	4.929	2.40105	2.66198	1.33818	1.15116	1.88809	0.754428
FHB_INC	GWM4141_217	5B	42.4	BLUE_I	6.496	2.40105	2.66198	1.33818	1.15116	1.88809	0.754428
FHB_Score	GWM4141_217	5B	42.4	09AHL	6.395	1.49294	1.34728	0.439233	0.598754	0.969552	0.527682
FHB_Score	GWM4141_217	5B	42.4	09CEC	5.869	1.49294	1.34728	0.439233	0.598754	0.969552	0.527682
FHB_Score	GWM4141_217	5B	42.4	10AHL	3.076	1.49294	1.34728	0.439233	0.598754	0.969552	0.527682
FHB_Score	GWM4141_217	5B	42.4	10BOD	4.758	1.49294	1.34728	0.439233	0.598754	0.969552	0.527682
FHB_Score	GWM4141_217	5B	42.4	BLUE	6.292	1.49294	1.34728	0.439233	0.598754	0.969552	0.527682
FHB_SEV	GWM4141_217	5B	42.4	09AHL_S	8.53	1.60461	1.29891	0.0824547	0.718159	0.926035	0.671899
FHB_SEV	GWM4141_217	5B	42.4	09CEC_S	5.32	1.60461	1.29891	0.0824547	0.718159	0.926035	0.671899
FHB_SEV	GWM4141_217	5B	42.4	10BOD_S	5.52	1.60461	1.29891	0.0824547	0.718159	0.926035	0.671899
FHB_SEV	GWM4141_217	5B	42.4	BLUE_S	6.877	1.60461	1.29891	0.0824547	0.718159	0.926035	0.671899
FHB_INC	WMC0073_208	5B	54.2	09AHL_I	4.45	-1.77103	-2.2698	-1.2343	-0.663736	-1.48472	0.691629
FHB_INC	WMC0073_208	5B	54.2	09CEC_I	5.773	-1.77103	-2.2698	-1.2343	-0.663736	-1.48472	0.691629
FHB_INC	WMC0073_208	5B	54.2	10AHL_I	3.426	-1.77103	-2.2698	-1.2343	-0.663736	-1.48472	0.691629
FHB_INC	WMC0073_208	5B	54.2	BLUE_I	4.957	-1.77103	-2.2698	-1.2343	-0.663736	-1.48472	0.691629
FHB_Score	WMC0073_208	5B	54.2	09AHL	4.001	-0.943652	-0.976862	-0.596305	-0.420833	-0.734413	0.270782
FHB_Score	WMC0073_208	5B	54.2	09CEC	4.871	-0.943652	-0.976862	-0.596305	-0.420833	-0.734413	0.270782
FHB_Score	WMC0073_208	5B	54.2	10AHL	3.099	-0.943652	-0.976862	-0.596305	-0.420833	-0.734413	0.270782
FHB_Score	WMC0073_208	5B	54.2	BLUE	4.705	-0.943652	-0.976862	-0.596305	-0.420833	-0.734413	0.270782
FHB_SEV	WMC0073_208	5B	54.2	09AHL_S	5.383	-1.26072	-1.30377	-0.470133	-0.815243	-0.962469	0.395608
FHB_SEV	WMC0073_208	5B	54.2	09CEC_S	4.934	-1.26072	-1.30377	-0.470133	-0.815243	-0.962469	0.395608
FHB_SEV	WMC0073_208	5B	54.2	10BOD_S	4.204	-1.26072	-1.30377	-0.470133	-0.815243	-0.962469	0.395608
FHB_SEV	WMC0073_208	5B	54.2	BLUE_S	5.827	-1.26072	-1.30377	-0.470133	-0.815243	-0.962469	0.395608
FHB_INC	WMC0073_210	5B	54.3	09AHL_I	5.293	1.74809	1.9054	1.25465	0.804796	1.42823	0.499598
FHB_INC	WMC0073_210	5B	54.3	09CEC_I	5.738	1.74809	1.9054	1.25465	0.804796	1.42823	0.499598
FHB_INC	WMC0073_210	5B	54.3	10AHL_I	4.681	1.74809	1.9054	1.25465	0.804796	1.42823	0.499598
FHB_INC	WMC0073_210	5B	54.3	10BOD_I	3.902	1.74809	1.9054	1.25465	0.804796	1.42823	0.499598
FHB_INC	WMC0073_210	5B	54.3	BLUE_I	6.164	1.74809	1.9054	1.25465	0.804796	1.42823	0.499598
FHB_Score	WMC0073_210	5B	54.3	09AHL	4.591	0.929704	0.805841	0.631283	0.42725	0.69852	0.218382
FHB_Score	WMC0073_210	5B	54.3	09CEC	4.856	0.929704	0.805841	0.631283	0.42725	0.69852	0.218382
FHB_Score	WMC0073_210	5B	54.3	10AHL	4.35	0.929704	0.805841	0.631283	0.42725	0.69852	0.218382
FHB_Score	WMC0073_210	5B	54.3	10BOD	3.822	0.929704	0.805841	0.631283	0.42725	0.69852	0.218382
FHB_Score	WMC0073_210	5B	54.3	BLUE	5.751	0.929704	0.805841	0.631283	0.42725	0.69852	0.218382
FHB_SEV	WMC0073_210	5B	54.3	09AHL_S	4.959	1.02746	1.06207	0.571958	0.766432	0.85698	0.231345
FHB_SEV	WMC0073_210	5B	54.3	09CEC_S	4.612	1.02746	1.06207	0.571958	0.766432	0.85698	0.231345
FHB_SEV	WMC0073_210	5B	54.3	10AHL_S	4.005	1.02746	1.06207	0.571958	0.766432	0.85698	0.231345
FHB_SEV	WMC0073_210	5B	54.3	10BOD_S	5.009	1.02746	1.06207	0.571958	0.766432	0.85698	0.231345
FHB_SEV	WMC0073_210	5B	54.3	BLUE_S	6.226	1.02746	1.06207	0.571958	0.766432	0.85698	0.231345
FHB_INC	GWM3088_219	5B	59.5	10BOD_I	3.259	1.71918	1.04108	1.08785	1.88535	1.43337	0.431759
FHB_INC	GWM0843_97	5B	60.6	09AHL_I	4.247	-1.78264	-2.32754	-1.22804	-0.562594	-1.4752	0.756075
FHB_INC	GWM0843_97	5B	60.6	09CEC_I	5.242	-1.78264	-2.32754	-1.22804	-0.562594	-1.4752	0.756075
FHB_INC	GWM0843_97	5B	60.6	BLUE_I	4.45	-1.78264	-2.32754	-1.22804	-0.562594	-1.4752	0.756075
FHB_Score	GWM0843_97	5B	60.6	09AHL	3.731	-0.923892	-1.02105	-0.525887	-0.273768	-0.686151	0.348533
FHB_Score	GWM0843_97	5B	60.6	09CEC	4.661	-0.923892	-1.02105	-0.525887	-0.273768	-0.686151	0.348533
FHB_Score	GWM0843_97	5B	60.6	BLUE	4.004	-0.923892	-1.02105	-0.525887	-0.273768	-0.686151	0.348533
FHB_SEV	GWM0843_97	5B	60.6	09AHL_S	4.688	-1.24733	-1.4703	-0.238627	-0.434083	-0.847585	0.602601
FHB_SEV	GWM0843_97	5B	60.6	09CEC_S	5.721	-1.24733	-1.4703	-0.238627	-0.434083	-0.847585	0.602601
FHB_SEV	GWM0843_97	5B	60.6	10BOD_S	3.061	-1.24733	-1.4703	-0.238627	-0.434083	-0.847585	0.602601
FHB_SEV	GWM0843_97	5B	60.6	BLUE_S	4.856	-1.24733	-1.4703	-0.238627	-0.434083	-0.847585	0.602601
FHB_INC	GWM0843_99	5B	60.7	09AHL_I	4.054	1.97677	3.34675	1.89456	1.4633	2.17034	0.815963
FHB_INC	GWM0843_99	5B	60.7	09CEC_I	7.047	1.97677	3.34675	1.89456	1.4633	2.17034	0.815963
FHB_INC	GWM0843_99	5B	60.7	10BOD_I	4.024	1.97677	3.34675	1.89456	1.4633	2.17034	0.815963
FHB_INC	GWM0843_99	5B	60.7	BLUE_I	5.519	1.97677	3.34675	1.89456	1.4633	2.17034	0.815963
FHB_Score	GWM0843_99	5B	60.7	09AHL	3.872	1.18884	1.6457	0.990016	0.866598	1.17279	0.342084
FHB_Score	GWM0843_99	5B	60.7	09CEC	6.746	1.18884	1.6457	0.990016	0.866598	1.17279	0.342084
FHB_Score	GWM0843_99	5B	60.7	10AHL	3.133	1.18884	1.6457	0.990016	0.866598	1.17279	0.342084
FHB_Score	GWM0843_99	5B	60.7	10BOD	4.186	1.18884	1.6457	0.990016	0.866598	1.17279	0.342084
FHB_Score	GWM0843_99	5B	60.7	BLUE	5.714	1.18884	1.6457	0.990016	0.866598	1.17279	0.342084
FHB_SEV	GWM0843_99	5B	60.7	09AHL_S	5.287	1.2394	1.32632	0.727482	0.77598	1.0173	0.30933
FHB_SEV	GWM0843_99	5B	60.7	09CEC_S	5.301	1.2394	1.32632	0.727482	0.77598	1.0173	0.30933
FHB_SEV	GWM0843_99	5B	60.7	10BOD_S	4.209	1.2394	1.32632	0.727482	0.77598	1.0173	0.30933
FHB_SEV	GWM0843_99	5B	60.7	BLUE_S	6.107	1.2394	1.32632	0.727482	0.77598	1.0173	0.30933
FHB_INC	GWM0213_172	5B	64.1	09AHL_I	8.024	3.67572	3.44924	2.261	3.82289	3.30222	0.710952
FHB_INC	GWM0213_172	5B	64.1	09CEC_I	7.593	3.67572	3.44924	2.261	3.82289	3.30222	0.710952
FHB_INC	GWM0213_172	5B	64.1	10AHL_I	6.744	3.67572	3.44924	2.261	3.82289	3.30222	0.710952
FHB_INC	GWM0213_172	5B	64.1	10BOD_I	11.771	3.67572	3.44924	2.261	3.82289	3.30222	0.710952
FHB_INC	GWM0213_172	5B	64.1	BLUE_I	10.729	3.67572	3.44924	2.261	3.82289	3.30222	0.710952
FHB_Score	GWM0213_172	5B	64.1	09AHL	6.912	1.85951	1.77482	1.06063	1.8311	1.63151	0.382212
FHB_Score	GWM0213_172	5B	64.1	09CEC	7.341	1.85951	1.77482	1.06063	1.8311	1.63151	0.382212
FHB_Score	GWM0213_172	5B	64.1	10AHL	6.308	1.85951	1.77482	1.06063	1.8311	1.63151	0.382212
FHB_Score	GWM0213_172	5B	64.1	10BOD	10.74	1.85951	1.77482	1.06063	1.8311	1.63151	0.382212
FHB_Score	GWM0213_172	5B	64.1	BLUE	10.098	1.85951	1.77482	1.06063	1.8311	1.63151	0.382212
FHB_SEV	GWM0213_172	5B	64.1	09AHL_S	7.13	1.92663	2.20724	0.75461	1.6005	1.62225	0.62932
FHB_SEV	GWM0213_172	5B	64.1	09CEC_S	7.381	1.92663	2.20724	0.75461	1.6005	1.62225	0.62932
FHB_SEV	GWM0213_172	5B	64.1	10AHL_S	4.89	1.92663	2.20724	0.75461	1.6005	1.62225	0.62932
FHB_SEV	GWM0213_172	5B	64.1	10BOD_S	8.363	1.92663	2.20724	0.75461	1.6005	1.62225	0.62932
FHB_SEV	GWM0213_172	5B	64.1	BLUE_S	9.413	1.92663	2.20724	0.75461	1.6005	1.62225	0.62932
FHB_INC	GWM0213_178	5B	64.3	09AHL_I	4.03	-2.57856	-2.28915	-1.61737	-2.22713	-2.17805	0.403947
FHB_INC	GWM0213_178	5B	64.3	09CEC_I	3.42	-2.57856	-2.28915	-1.61737	-2.22713	-2.17805	0.403947
FHB_INC	GWM0213_178	5B	64.3	10BOD_I	4.488	-2.57856	-2.28915	-1.61737	-2.22713	-2.17805	0.403947
FHB_INC	GWM0213_178	5B	64.3	BLUE_I	4.231	-2.57856	-2.28915	-1.61737	-2.22713	-2.17805	0.403947
FHB_Score	GWM0213_178	5B	64.3	09AHL	3.806	-1.38436	-1.0574	-0.680242	-1.05479	-1.0442	0.287786
FHB_Score	GWM0213_178	5B	64.3	10BOD	3.692	-1.38436	-1.0574	-0.680242	-1.05479	-1.0442	0.287786
FHB_Score	GWM0213_178	5B	64.3	BLUE	3.771	-1.38436	-1.0574	-0.680242	-1.05479	-1.0442	0.287786
FHB_SEV	GWM0213_178	5B	64.3	09AHL_S	6.985	-2.01825	-1.28393	-0.617993	-1.13605	-1.26406	0.578211
FHB_SEV	GWM0213_178	5B	64.3	09CEC_S	3.514	-2.01825	-1.28393	-0.617993	-1.13605	-1.26406	0.578211
FHB_SEV	GWM0213_178	5B	64.3	10BOD_S	4.118	-2.01825	-1.28393	-0.617993	-1.13605	-1.26406	0.578211
FHB_SEV	GWM0213_178	5B	64.3	BLUE_S	5.379	-2.01825	-1.28393	-0.617993	-1.13605	-1.26406	0.578211
FHB_INC	GWM0335a_208	5B	64.7	09AHL_I	6.56	3.00969	2.95039	2.28725	3.08894	2.83407	0.368936
FHB_INC	GWM0335a_208	5B	64.7	09CEC_I	6.286	3.00969	2.95039	2.28725	3.08894	2.83407	0.368936
FHB_INC	GWM0335a_208	5B	64.7	10AHL_I	6.283	3.00969	2.95039	2.28725	3.08894	2.83407	0.368936
FHB_INC	GWM0335a_208	5B	64.7	10BOD_I	9.106	3.00969	2.95039	2.28725	3.08894	2.83407	0.368936
FHB_INC	GWM0335a_208	5B	64.7	BLUE_I	8.984	3.00969	2.95039	2.28725	3.08894	2.83407	0.368936
FHB_Score	GWM0335a_208	5B	64.7	09AHL	5.933	1.60841	1.48804	1.0507	1.45999	1.40178	0.242749
FHB_Score	GWM0335a_208	5B	64.7	09CEC	5.87	1.60841	1.48804	1.0507	1.45999	1.40178	0.242749
FHB_Score	GWM0335a_208	5B	64.7	10AHL	5.651	1.60841	1.48804	1.0507	1.45999	1.40178	0.242749
FHB_Score	GWM0335a_208	5B	64.7	10BOD	8.291	1.60841	1.48804	1.0507	1.45999	1.40178	0.242749
FHB_Score	GWM0335a_208	5B	64.7	BLUE	8.431	1.60841	1.48804	1.0507	1.45999	1.40178	0.242749
FHB_SEV	GWM0335a_208	5B	64.7	09AHL_S	6.857	1.74579	1.85245	0.812951	1.23143	1.41066	0.481965
FHB_SEV	GWM0335a_208	5B	64.7	09CEC_S	6.371	1.74579	1.85245	0.812951	1.23143	1.41066	0.481965
FHB_SEV	GWM0335a_208	5B	64.7	10AHL_S	4.665	1.74579	1.85245	0.812951	1.23143	1.41066	0.481965
FHB_SEV	GWM0335a_208	5B	64.7	10BOD_S	6.673	1.74579	1.85245	0.812951	1.23143	1.41066	0.481965
FHB_SEV	GWM0335a_208	5B	64.7	BLUE_S	8.261	1.74579	1.85245	0.812951	1.23143	1.41066	0.481965
FHB_INC	GWM0335a_214	5B	64.8	09AHL_I	4.868	-2.91661	-2.34815	-2.05089	-2.25743	-2.39327	0.370402
FHB_INC	GWM0335a_214	5B	64.8	09CEC_I	3.388	-2.91661	-2.34815	-2.05089	-2.25743	-2.39327	0.370402
FHB_INC	GWM0335a_214	5B	64.8	10BOD_I	5.074	-2.91661	-2.34815	-2.05089	-2.25743	-2.39327	0.370402
FHB_INC	GWM0335a_214	5B	64.8	BLUE_I	5.057	-2.91661	-2.34815	-2.05089	-2.25743	-2.39327	0.370402
FHB_Score	GWM0335a_214	5B	64.8	09AHL	4.696	-1.57931	-1.0825	-0.891153	-1.09399	-1.16174	0.293515
FHB_Score	GWM0335a_214	5B	64.8	10BOD	4.461	-1.57931	-1.0825	-0.891153	-1.09399	-1.16174	0.293515
FHB_Score	GWM0335a_214	5B	64.8	BLUE	4.625	-1.57931	-1.0825	-0.891153	-1.09399	-1.16174	0.293515
FHB_SEV	GWM0335a_214	5B	64.8	09AHL_S	8.039	-2.13372	-1.50353	-0.669401	-1.19311	-1.37494	0.611862
FHB_SEV	GWM0335a_214	5B	64.8	09CEC_S	3.808	-2.13372	-1.50353	-0.669401	-1.19311	-1.37494	0.611862
FHB_SEV	GWM0335a_214	5B	64.8	10BOD_S	4.848	-2.13372	-1.50353	-0.669401	-1.19311	-1.37494	0.611862
FHB_SEV	GWM0335a_214	5B	64.8	BLUE_S	6.018	-2.13372	-1.50353	-0.669401	-1.19311	-1.37494	0.611862
FHB_INC	GWM1108_147	5B	66	09AHL_I	7.279	3.16352	3.27185	1.69623	2.34988	2.62037	0.740862
FHB_INC	GWM1108_147	5B	66	09CEC_I	7.395	3.16352	3.27185	1.69623	2.34988	2.62037	0.740862
FHB_INC	GWM1108_147	5B	66	10AHL_I	4.456	3.16352	3.27185	1.69623	2.34988	2.62037	0.740862
FHB_INC	GWM1108_147	5B	66	10BOD_I	7.27	3.16352	3.27185	1.69623	2.34988	2.62037	0.740862
FHB_INC	GWM1108_147	5B	66	BLUE_I	8.336	3.16352	3.27185	1.69623	2.34988	2.62037	0.740862
FHB_Score	GWM1108_147	5B	66	09AHL	5.905	1.55912	1.57616	0.720831	1.11688	1.24325	0.408041
FHB_Score	GWM1108_147	5B	66	09CEC	6.637	1.55912	1.57616	0.720831	1.11688	1.24325	0.408041
FHB_Score	GWM1108_147	5B	66	10AHL	3.905	1.55912	1.57616	0.720831	1.11688	1.24325	0.408041
FHB_Score	GWM1108_147	5B	66	10BOD	6.571	1.55912	1.57616	0.720831	1.11688	1.24325	0.408041
FHB_Score	GWM1108_147	5B	66	BLUE	7.388	1.55912	1.57616	0.720831	1.11688	1.24325	0.408041
FHB_SEV	GWM1108_147	5B	66	09AHL_S	6.973	1.72816	1.76506	0.470819	1.02504	1.24727	0.619577
FHB_SEV	GWM1108_147	5B	66	09CEC_S	6.931	1.72816	1.76506	0.470819	1.02504	1.24727	0.619577
FHB_SEV	GWM1108_147	5B	66	10AHL_S	3.136	1.72816	1.76506	0.470819	1.02504	1.24727	0.619577
FHB_SEV	GWM1108_147	5B	66	10BOD_S	5.931	1.72816	1.76506	0.470819	1.02504	1.24727	0.619577
FHB_SEV	GWM1108_147	5B	66	BLUE_S	7.481	1.72816	1.76506	0.470819	1.02504	1.24727	0.619577
FHB_INC	GWM1108_149	5B	66.1	09AHL_I	5.906	-2.6956	-2.14399	-0.824305	-1.56634	-1.80756	0.801409
FHB_INC	GWM1108_149	5B	66.1	09CEC_I	4.254	-2.6956	-2.14399	-0.824305	-1.56634	-1.80756	0.801409
FHB_INC	GWM1108_149	5B	66.1	10BOD_I	4.841	-2.6956	-2.14399	-0.824305	-1.56634	-1.80756	0.801409
FHB_INC	GWM1108_149	5B	66.1	BLUE_I	5.183	-2.6956	-2.14399	-0.824305	-1.56634	-1.80756	0.801409
FHB_Score	GWM1108_149	5B	66.1	09AHL	5.41	-1.45402	-1.00469	-0.326015	-0.740349	-0.881269	0.473091
FHB_Score	GWM1108_149	5B	66.1	09CEC	3.658	-1.45402	-1.00469	-0.326015	-0.740349	-0.881269	0.473091
FHB_Score	GWM1108_149	5B	66.1	10BOD	4.451	-1.45402	-1.00469	-0.326015	-0.740349	-0.881269	0.473091
FHB_Score	GWM1108_149	5B	66.1	BLUE	4.829	-1.45402	-1.00469	-0.326015	-0.740349	-0.881269	0.473091
FHB_SEV	GWM1108_149	5B	66.1	09AHL_S	6.741	-1.57273	-0.972875	-0.248041	-0.752485	-0.886533	0.548929
FHB_SEV	GWM1108_149	5B	66.1	09CEC_S	3.62	-1.57273	-0.972875	-0.248041	-0.752485	-0.886533	0.548929
FHB_SEV	GWM1108_149	5B	66.1	10BOD_S	4.426	-1.57273	-0.972875	-0.248041	-0.752485	-0.886533	0.548929
FHB_SEV	GWM1108_149	5B	66.1	BLUE_S	5.258	-1.57273	-0.972875	-0.248041	-0.752485	-0.886533	0.548929
FHB_INC	BARC0109_237	5B	72.7	09AHL_I	5.259	3.24542	2.04625	0.952013	1.8383	2.0205	0.94445
FHB_INC	BARC0109_237	5B	72.7	10BOD_I	4.928	3.24542	2.04625	0.952013	1.8383	2.0205	0.94445
FHB_INC	BARC0109_237	5B	72.7	BLUE_I	4.872	3.24542	2.04625	0.952013	1.8383	2.0205	0.94445
FHB_Score	BARC0109_237	5B	72.7	09AHL	5.03	1.91771	1.06229	0.466218	1.07471	1.13023	0.596863
FHB_Score	BARC0109_237	5B	72.7	10BOD	5.175	1.91771	1.06229	0.466218	1.07471	1.13023	0.596863
FHB_Score	BARC0109_237	5B	72.7	BLUE	4.921	1.91771	1.06229	0.466218	1.07471	1.13023	0.596863
FHB_SEV	BARC0109_237	5B	72.7	09AHL_S	5.347	1.96144	0.956504	0.22237	0.869056	1.00234	0.718354
FHB_SEV	BARC0109_237	5B	72.7	10BOD_S	4.536	1.96144	0.956504	0.22237	0.869056	1.00234	0.718354
FHB_SEV	BARC0109_237	5B	72.7	BLUE_S	4.764	1.96144	0.956504	0.22237	0.869056	1.00234	0.718354
FHB_INC	BARC0109_240	5B	72.8	09AHL_I	3.345	-3.17659	-3.60063	-0.95443	-1.91779	-2.41236	1.2064
FHB_INC	BARC0109_240	5B	72.8	BLUE_I	3.644	-3.17659	-3.60063	-0.95443	-1.91779	-2.41236	1.2064
FHB_Score	BARC0109_240	5B	72.8	09AHL	3.203	-1.84909	-1.61023	-0.570213	-1.14253	-1.29302	0.564192
FHB_Score	BARC0109_240	5B	72.8	10BOD	3.447	-1.84909	-1.61023	-0.570213	-1.14253	-1.29302	0.564192
FHB_Score	BARC0109_240	5B	72.8	BLUE	3.688	-1.84909	-1.61023	-0.570213	-1.14253	-1.29302	0.564192
FHB_SEV	BARC0109_240	5B	72.8	09AHL_S	4.497	-2.3126	-1.59939	-0.704442	-1.47511	-1.52289	0.658696
FHB_SEV	BARC0109_240	5B	72.8	09CEC_S	3.268	-2.3126	-1.59939	-0.704442	-1.47511	-1.52289	0.658696
FHB_SEV	BARC0109_240	5B	72.8	10BOD_S	4.538	-2.3126	-1.59939	-0.704442	-1.47511	-1.52289	0.658696
FHB_SEV	BARC0109_240	5B	72.8	BLUE_S	5.078	-2.3126	-1.59939	-0.704442	-1.47511	-1.52289	0.658696
FHB_INC	WMC0415b_null	5B	97.5	09CEC_I	3.396	0.946874	1.31462	0.641176	0.899083	0.950438	0.277442
FHB_INC	WMC0415b_null	5B	97.5	10BOD_I	4.581	0.946874	1.31462	0.641176	0.899083	0.950438	0.277442
FHB_INC	WMC0415b_null	5B	97.5	BLUE_I	4.1	0.946874	1.31462	0.641176	0.899083	0.950438	0.277442
FHB_Score	WMC0415b_null	5B	97.5	10BOD	4.237	0.262374	0.584747	0.281174	0.395753	0.381012	0.148063
FHB_Score	WMC0415b_null	5B	97.5	BLUE	3.324	0.262374	0.584747	0.281174	0.395753	0.381012	0.148063
FHB_SEV	WMC0415b_null	5B	97.5	10BOD_S	4.59	-0.0180137	0.852715	0.268261	0.6593	0.440565	0.390596
FHB_SEV	WMC0415b_null	5B	97.5	BLUE_S	3.295	-0.0180137	0.852715	0.268261	0.6593	0.440565	0.390596
FHB_INC	WMC0415b_180	5B	97.7	10BOD_I	4.61	-1.95643	-1.81865	-1.91757	-2.05366	-1.93658	0.0972461
FHB_INC	WMC0415b_180	5B	97.7	BLUE_I	4.261	-1.95643	-1.81865	-1.91757	-2.05366	-1.93658	0.0972461
FHB_Score	WMC0415b_180	5B	97.7	10BOD	3.243	-0.525106	-0.720023	-0.754087	-0.963396	-0.740653	0.179519
FHB_INC	GWM1475a_122	5B	108.2	09AHL_I	3.93	1.7557	1.95808	1.57664	1.65562	1.73651	0.164888
FHB_INC	GWM1475a_122	5B	108.2	09CEC_I	4.207	1.7557	1.95808	1.57664	1.65562	1.73651	0.164888
FHB_INC	GWM1475a_122	5B	108.2	10AHL_I	4.824	1.7557	1.95808	1.57664	1.65562	1.73651	0.164888
FHB_INC	GWM1475a_122	5B	108.2	10BOD_I	5.832	1.7557	1.95808	1.57664	1.65562	1.73651	0.164888
FHB_INC	GWM1475a_122	5B	108.2	BLUE_I	5.902	1.7557	1.95808	1.57664	1.65562	1.73651	0.164888
FHB_Score	GWM1475a_122	5B	108.2	09AHL	3.091	0.858965	0.803521	0.711872	0.549028	0.730847	0.135541
FHB_Score	GWM1475a_122	5B	108.2	09CEC	3.37	0.858965	0.803521	0.711872	0.549028	0.730847	0.135541
FHB_Score	GWM1475a_122	5B	108.2	10AHL	4.221	0.858965	0.803521	0.711872	0.549028	0.730847	0.135541
FHB_Score	GWM1475a_122	5B	108.2	10BOD	4.367	0.858965	0.803521	0.711872	0.549028	0.730847	0.135541
FHB_Score	GWM1475a_122	5B	108.2	BLUE	4.828	0.858965	0.803521	0.711872	0.549028	0.730847	0.135541
FHB_SEV	GWM1475a_122	5B	108.2	09CEC_S	3.516	0.720759	1.08974	0.762613	0.61863	0.797936	0.20372
FHB_SEV	GWM1475a_122	5B	108.2	10AHL_S	4.418	0.720759	1.08974	0.762613	0.61863	0.797936	0.20372
FHB_SEV	GWM1475a_122	5B	108.2	10BOD_S	4.183	0.720759	1.08974	0.762613	0.61863	0.797936	0.20372
FHB_SEV	GWM1475a_122	5B	108.2	BLUE_S	4.596	0.720759	1.08974	0.762613	0.61863	0.797936	0.20372
FHB_INC	GWM1475a_132	5B	108.5	10AHL_I	3	-2.40904	-2.76899	-1.42561	-1.76167	-2.09133	0.60883
FHB_INC	GWM1475a_132	5B	108.5	10BOD_I	3.271	-2.40904	-2.76899	-1.42561	-1.76167	-2.09133	0.60883
FHB_INC	GWM1475a_132	5B	108.5	BLUE_I	3.495	-2.40904	-2.76899	-1.42561	-1.76167	-2.09133	0.60883
FHB_Score	GWM1475a_132	5B	108.5	10AHL	3.212	-1.38146	-1.3422	-0.843235	-0.721685	-1.07215	0.33854
FHB_Score	GWM1475a_132	5B	108.5	10BOD	3.285	-1.38146	-1.3422	-0.843235	-0.721685	-1.07215	0.33854
FHB_Score	GWM1475a_132	5B	108.5	BLUE	3.735	-1.38146	-1.3422	-0.843235	-0.721685	-1.07215	0.33854
FHB_SEV	GWM1475a_132	5B	108.5	10AHL_S	3.123	-1.16551	-1.26309	-0.868607	-1.10909	-1.10158	0.167835
FHB_SEV	GWM1475a_132	5B	108.5	10BOD_S	3.813	-1.16551	-1.26309	-0.868607	-1.10909	-1.10158	0.167835
FHB_SEV	GWM1475a_132	5B	108.5	BLUE_S	3.178	-1.16551	-1.26309	-0.868607	-1.10909	-1.10158	0.167835
FHB_INC	GWM0777_114	5B	115.1	09AHL_I	4.295	1.18946	0.980592	1.43698	0.936382	1.13585	0.22909
FHB_INC	GWM0777_114	5B	115.1	09CEC_I	3.184	1.18946	0.980592	1.43698	0.936382	1.13585	0.22909
FHB_INC	GWM0777_114	5B	115.1	10AHL_I	3.687	1.18946	0.980592	1.43698	0.936382	1.13585	0.22909
FHB_INC	GWM0777_114	5B	115.1	10BOD_I	4.084	1.18946	0.980592	1.43698	0.936382	1.13585	0.22909
FHB_INC	GWM0777_114	5B	115.1	BLUE_I	4.873	1.18946	0.980592	1.43698	0.936382	1.13585	0.22909
FHB_Score	GWM0777_114	5B	115.1	09AHL	3.176	0.560745	0.591964	0.79023	0.7281	0.66776	0.109297
FHB_Score	GWM0777_114	5B	115.1	09CEC	3.438	0.560745	0.591964	0.79023	0.7281	0.66776	0.109297
FHB_Score	GWM0777_114	5B	115.1	10AHL	3.76	0.560745	0.591964	0.79023	0.7281	0.66776	0.109297
FHB_Score	GWM0777_114	5B	115.1	10BOD	4.405	0.560745	0.591964	0.79023	0.7281	0.66776	0.109297
FHB_Score	GWM0777_114	5B	115.1	BLUE	4.875	0.560745	0.591964	0.79023	0.7281	0.66776	0.109297
FHB_SEV	GWM0777_114	5B	115.1	09CEC_S	5.003	0.354191	1.35176	0.78879	0.958703	0.86336	0.413294
FHB_SEV	GWM0777_114	5B	115.1	10AHL_S	3.921	0.354191	1.35176	0.78879	0.958703	0.86336	0.413294
FHB_SEV	GWM0777_114	5B	115.1	10BOD_S	5.431	0.354191	1.35176	0.78879	0.958703	0.86336	0.413294
FHB_SEV	GWM0777_114	5B	115.1	BLUE_S	5.807	0.354191	1.35176	0.78879	0.958703	0.86336	0.413294
FHB_INC	WMC0075_185	5B	132.2	10AHL_I	3.849	0.565616	0.468563	1.6808	1.67146	1.09661	0.670356
FHB_INC	WMC0075_185	5B	132.2	10BOD_I	4.468	0.565616	0.468563	1.6808	1.67146	1.09661	0.670356
FHB_INC	WMC0075_185	5B	132.2	BLUE_I	3.243	0.565616	0.468563	1.6808	1.67146	1.09661	0.670356
FHB_Score	WMC0075_185	5B	132.2	10AHL	4.037	0.394272	0.157387	0.883818	0.645487	0.520241	0.313797
FHB_Score	WMC0075_185	5B	132.2	10BOD	4.308	0.394272	0.157387	0.883818	0.645487	0.520241	0.313797
FHB_Score	WMC0075_185	5B	132.2	BLUE	3.227	0.394272	0.157387	0.883818	0.645487	0.520241	0.313797
FHB_SEV	WMC0075_185	5B	132.2	10AHL_S	4.704	1.01773	0.0752939	0.883347	0.654839	0.657803	0.416231
FHB_SEV	WMC0075_185	5B	132.2	10BOD_S	3.878	1.01773	0.0752939	0.883347	0.654839	0.657803	0.416231
FHB_SEV	WMC0075_185	5B	132.2	BLUE_S	3.923	1.01773	0.0752939	0.883347	0.654839	0.657803	0.416231
FHB_INC	WMC0075_207	5B	132.3	10AHL_I	3.661	-0.588765	-0.421207	-1.52324	-1.68742	-1.05516	0.642462
FHB_INC	WMC0075_207	5B	132.3	10BOD_I	4.57	-0.588765	-0.421207	-1.52324	-1.68742	-1.05516	0.642462
FHB_INC	WMC0075_207	5B	132.3	BLUE_I	3.202	-0.588765	-0.421207	-1.52324	-1.68742	-1.05516	0.642462
FHB_Score	WMC0075_207	5B	132.3	10AHL	3.809	-0.412357	-0.158024	-0.798041	-0.654561	-0.505746	0.281196
FHB_Score	WMC0075_207	5B	132.3	10BOD	4.357	-0.412357	-0.158024	-0.798041	-0.654561	-0.505746	0.281196
FHB_Score	WMC0075_207	5B	132.3	BLUE	3.188	-0.412357	-0.158024	-0.798041	-0.654561	-0.505746	0.281196
FHB_SEV	WMC0075_207	5B	132.3	10AHL_S	4.248	-0.976334	-0.176886	-0.756085	-0.607933	-0.62931	0.337462
FHB_SEV	WMC0075_207	5B	132.3	10BOD_S	3.678	-0.976334	-0.176886	-0.756085	-0.607933	-0.62931	0.337462
FHB_SEV	WMC0075_207	5B	132.3	BLUE_S	3.756	-0.976334	-0.176886	-0.756085	-0.607933	-0.62931	0.337462
FHB_INC	GWM0408_154	5B	137.9	10AHL_I	4.233	1.06463	0.574963	1.8275	1.78784	1.31373	0.604585
FHB_INC	GWM0408_154	5B	137.9	10BOD_I	5.343	1.06463	0.574963	1.8275	1.78784	1.31373	0.604585
FHB_INC	GWM0408_154	5B	137.9	BLUE_I	4.234	1.06463	0.574963	1.8275	1.78784	1.31373	0.604585
FHB_Score	GWM0408_154	5B	137.9	10AHL	4.233	0.596575	0.296231	0.896839	0.645223	0.608717	0.246402
FHB_Score	GWM0408_154	5B	137.9	10BOD	4.954	0.596575	0.296231	0.896839	0.645223	0.608717	0.246402
FHB_Score	GWM0408_154	5B	137.9	BLUE	4.014	0.596575	0.296231	0.896839	0.645223	0.608717	0.246402
FHB_SEV	GWM0408_154	5B	137.9	09AHL_S	3.296	1.1159	0.233047	0.795239	0.626134	0.69258	0.367571
FHB_SEV	GWM0408_154	5B	137.9	10AHL_S	4.374	1.1159	0.233047	0.795239	0.626134	0.69258	0.367571
FHB_SEV	GWM0408_154	5B	137.9	10BOD_S	3.822	1.1159	0.233047	0.795239	0.626134	0.69258	0.367571
FHB_SEV	GWM0408_154	5B	137.9	BLUE_S	4.363	1.1159	0.233047	0.795239	0.626134	0.69258	0.367571
FHB_INC	GWM0408_186	5B	138.1	10AHL_I	3.313	-0.818844	-0.0950773	-1.86469	-1.87985	-1.16462	0.868934
FHB_INC	GWM0408_186	5B	138.1	10BOD_I	4.252	-0.818844	-0.0950773	-1.86469	-1.87985	-1.16462	0.868934
FHB_Score	GWM0408_186	5B	138.1	10AHL	3.341	-0.473893	-0.0955201	-0.944307	-0.726359	-0.56002	0.364474
FHB_Score	GWM0408_186	5B	138.1	10BOD	4.138	-0.473893	-0.0955201	-0.944307	-0.726359	-0.56002	0.364474
FHB_SEV	GWM0408_186	5B	138.1	10BOD_S	3.671	-1.09642	-0.317264	-0.624434	-0.787923	-0.70651	0.325016
FHB_SEV	GWM0408_186	5B	138.1	BLUE_S	3.642	-1.09642	-0.317264	-0.624434	-0.787923	-0.70651	0.325016
FHB_SEV	BARC0232_228	5B	161.2	09AHL_S	3.001	-2.60543	-2.61959	-2.64358	-2.2368	-2.52635	0.193675
FHB_SEV	BARC0232_228	5B	161.2	BLUE_S	3.218	-2.60543	-2.61959	-2.64358	-2.2368	-2.52635	0.193675
FHB_INC	BARC0059_199	5B	192.8	09AHL_I	3.204	0.610666	1.00755	0.489853	1.61155	0.929906	0.505382
FHB_INC	BARC0059_199	5B	192.8	09CEC_I	3.531	0.610666	1.00755	0.489853	1.61155	0.929906	0.505382
FHB_INC	BARC0059_199	5B	192.8	10BOD_I	5.382	0.610666	1.00755	0.489853	1.61155	0.929906	0.505382
FHB_INC	BARC0059_199	5B	192.8	BLUE_I	4.666	0.610666	1.00755	0.489853	1.61155	0.929906	0.505382
FHB_Score	BARC0059_199	5B	192.8	09CEC	3.314	0.473093	0.583749	0.439757	0.872474	0.592268	0.196681
FHB_Score	BARC0059_199	5B	192.8	10BOD	5.696	0.473093	0.583749	0.439757	0.872474	0.592268	0.196681
FHB_Score	BARC0059_199	5B	192.8	BLUE	4.857	0.473093	0.583749	0.439757	0.872474	0.592268	0.196681
FHB_SEV	BARC0059_199	5B	192.8	09AHL_S	3.775	0.72563	0.537499	0.827027	0.974662	0.766205	0.183581
FHB_SEV	BARC0059_199	5B	192.8	10AHL_S	3.797	0.72563	0.537499	0.827027	0.974662	0.766205	0.183581
FHB_SEV	BARC0059_199	5B	192.8	10BOD_S	5.78	0.72563	0.537499	0.827027	0.974662	0.766205	0.183581
FHB_SEV	BARC0059_199	5B	192.8	BLUE_S	5.737	0.72563	0.537499	0.827027	0.974662	0.766205	0.183581
FHB_INC	BARC0059_204	5B	192.9	09CEC_I	3.618	-1.14249	-1.84383	-0.311791	-1.15141	-1.11238	0.626737
FHB_INC	BARC0059_204	5B	192.9	10BOD_I	3.371	-1.14249	-1.84383	-0.311791	-1.15141	-1.11238	0.626737
FHB_INC	BARC0059_204	5B	192.9	BLUE_I	3.523	-1.14249	-1.84383	-0.311791	-1.15141	-1.11238	0.626737
FHB_Score	BARC0059_204	5B	192.9	09CEC	3.399	-0.720575	-0.993088	-0.339263	-0.673445	-0.681593	0.268207
FHB_Score	BARC0059_204	5B	192.9	10BOD	3.628	-0.720575	-0.993088	-0.339263	-0.673445	-0.681593	0.268207
FHB_Score	BARC0059_204	5B	192.9	BLUE	3.878	-0.720575	-0.993088	-0.339263	-0.673445	-0.681593	0.268207
FHB_SEV	BARC0059_204	5B	192.9	09AHL_S	3.625	-0.985179	-1.43512	-0.921929	-0.626795	-0.992256	0.334009
FHB_SEV	BARC0059_204	5B	192.9	09CEC_S	3.427	-0.985179	-1.43512	-0.921929	-0.626795	-0.992256	0.334009
FHB_SEV	BARC0059_204	5B	192.9	10BOD_S	3.538	-0.985179	-1.43512	-0.921929	-0.626795	-0.992256	0.334009
FHB_SEV	BARC0059_204	5B	192.9	BLUE_S	4.91	-0.985179	-1.43512	-0.921929	-0.626795	-0.992256	0.334009
FHB_Score	GWM1016b_153	5B	196.3	10BOD	3.221	0.179703	0.502598	0.318709	0.701099	0.425527	0.226362
FHB_SEV	GWM1016b_153	5B	196.3	10BOD_S	3.307	0.0366605	0.191255	0.245872	0.830825	0.326153	0.347918
FHB_INC	GWM4209_176	5B	196.5	10BOD_I	3.999	-0.721329	-0.571138	-0.0794655	1.55212	0.0450469	1.04144
FHB_Score	GWM4209_176	5B	196.5	10BOD	3.984	-0.357095	-0.0972075	0.0891011	0.770162	0.10124	0.482029
FHB_INC	GWM4209_180	5B	196.7	10BOD_I	3.695	0.222415	0.383477	-0.263445	-1.79365	-0.3628	0.99274
FHB_Score	GWM4209_180	5B	196.7	10BOD	3.859	0.0632337	0.00939658	-0.273482	-0.92075	-0.2804	0.451723
FHB_INC	WMC0783_193	5B	220.5	09CEC_I	3.379	0.858036	1.27414	0.174949	-0.0553865	0.562935	0.612578
FHB_Score	WMC0783_193	5B	220.5	09CEC	3.213	0.297007	0.653959	0.399818	0.0676181	0.354601	0.24313
FHB_INC	CFD0018_192	5D	7.5	09CEC_I	3.191	1.42094	2.43542	0.721794	0.955809	1.38349	0.759102
FHB_Score	CFD0018_192	5D	7.5	09AHL	3.063	1.49111	1.70162	0.380102	0.861492	1.10858	0.602703
FHB_Score	CFD0018_192	5D	7.5	09CEC	4.352	1.49111	1.70162	0.380102	0.861492	1.10858	0.602703
FHB_Score	CFD0018_192	5D	7.5	BLUE	3.54	1.49111	1.70162	0.380102	0.861492	1.10858	0.602703
FHB_SEV	CFD0018_192	5D	7.5	09AHL_S	3.796	1.81855	1.86726	0.129751	0.696293	1.12796	0.857561
FHB_SEV	CFD0018_192	5D	7.5	09CEC_S	4.243	1.81855	1.86726	0.129751	0.696293	1.12796	0.857561
FHB_SEV	CFD0018_192	5D	7.5	BLUE_S	3.667	1.81855	1.86726	0.129751	0.696293	1.12796	0.857561
FHB_SEV	WMC0233_279	5D	11.7	09CEC_S	3.419	-0.796583	-1.75886	-0.222389	-0.487551	-0.816346	0.670725
FHB_INC	GWM1252_102	5D	13.7	09AHL_I	3.999	-2.25786	-1.88149	-1.69305	-2.25731	-2.02243	0.282227
FHB_INC	GWM1252_102	5D	13.7	09CEC_I	3.172	-2.25786	-1.88149	-1.69305	-2.25731	-2.02243	0.282227
FHB_INC	GWM1252_102	5D	13.7	10AHL_I	3.217	-2.25786	-1.88149	-1.69305	-2.25731	-2.02243	0.282227
FHB_INC	GWM1252_102	5D	13.7	10BOD_I	4.986	-2.25786	-1.88149	-1.69305	-2.25731	-2.02243	0.282227
FHB_INC	GWM1252_102	5D	13.7	BLUE_I	4.961	-2.25786	-1.88149	-1.69305	-2.25731	-2.02243	0.282227
FHB_Score	GWM1252_102	5D	13.7	09AHL	3.186	-1.13	-0.945788	-0.762744	-1.04686	-0.971348	0.158158
FHB_Score	GWM1252_102	5D	13.7	10BOD	3.71	-1.13	-0.945788	-0.762744	-1.04686	-0.971348	0.158158
FHB_Score	GWM1252_102	5D	13.7	BLUE	4.101	-1.13	-0.945788	-0.762744	-1.04686	-0.971348	0.158158
FHB_SEV	GWM1252_102	5D	13.7	09AHL_S	5	-1.59927	-2.14964	-0.66903	-1.04162	-1.36489	0.647944
FHB_SEV	GWM1252_102	5D	13.7	09CEC_S	4.962	-1.59927	-2.14964	-0.66903	-1.04162	-1.36489	0.647944
FHB_SEV	GWM1252_102	5D	13.7	10BOD_S	3.816	-1.59927	-2.14964	-0.66903	-1.04162	-1.36489	0.647944
FHB_SEV	GWM1252_102	5D	13.7	BLUE_S	5.474	-1.59927	-2.14964	-0.66903	-1.04162	-1.36489	0.647944
FHB_INC	GWM1252_108	5D	14	09CEC_I	3.652	1.12702	1.75271	1.06704	1.48149	1.35706	0.320962
FHB_INC	GWM1252_108	5D	14	10BOD_I	4.401	1.12702	1.75271	1.06704	1.48149	1.35706	0.320962
FHB_INC	GWM1252_108	5D	14	BLUE_I	4.107	1.12702	1.75271	1.06704	1.48149	1.35706	0.320962
FHB_Score	GWM1252_108	5D	14	09AHL	4.643	1.24034	1.15519	0.63015	0.953574	0.994812	0.27122
FHB_Score	GWM1252_108	5D	14	09CEC	4.31	1.24034	1.15519	0.63015	0.953574	0.994812	0.27122
FHB_Score	GWM1252_108	5D	14	10BOD	5.562	1.24034	1.15519	0.63015	0.953574	0.994812	0.27122
FHB_Score	GWM1252_108	5D	14	BLUE	5.536	1.24034	1.15519	0.63015	0.953574	0.994812	0.27122
FHB_SEV	GWM1252_108	5D	14	09AHL_S	4.68	1.33301	0.974965	0.411493	0.778205	0.874419	0.384698
FHB_SEV	GWM1252_108	5D	14	10BOD_S	4.151	1.33301	0.974965	0.411493	0.778205	0.874419	0.384698
FHB_SEV	GWM1252_108	5D	14	BLUE_S	4.453	1.33301	0.974965	0.411493	0.778205	0.874419	0.384698
FHB_INC	CFD0189_303	5D	33.4	10BOD_I	3.315	1.08373	-0.21126	1.47597	1.52344	0.967971	0.810473
FHB_INC	BARC0143_255	5D	44	09AHL_I	3.718	1.69717	1.2756	1.10765	0.919184	1.2499	0.331824
FHB_INC	BARC0143_255	5D	44	10BOD_I	3.202	1.69717	1.2756	1.10765	0.919184	1.2499	0.331824
FHB_INC	BARC0143_255	5D	44	BLUE_I	3.73	1.69717	1.2756	1.10765	0.919184	1.2499	0.331824
FHB_Score	BARC0143_255	5D	44	09AHL	3.288	0.878547	0.722099	0.759417	0.611481	0.742886	0.110116
FHB_Score	BARC0143_255	5D	44	10AHL	3.101	0.878547	0.722099	0.759417	0.611481	0.742886	0.110116
FHB_Score	BARC0143_255	5D	44	10BOD	3.972	0.878547	0.722099	0.759417	0.611481	0.742886	0.110116
FHB_Score	BARC0143_255	5D	44	BLUE	4.177	0.878547	0.722099	0.759417	0.611481	0.742886	0.110116
FHB_SEV	BARC0143_255	5D	44	09AHL_S	3.043	0.80964	0.624042	1.11033	0.796532	0.835136	0.202017
FHB_SEV	BARC0143_255	5D	44	10AHL_S	3.971	0.80964	0.624042	1.11033	0.796532	0.835136	0.202017
FHB_SEV	BARC0143_255	5D	44	10BOD_S	4.592	0.80964	0.624042	1.11033	0.796532	0.835136	0.202017
FHB_SEV	BARC0143_255	5D	44	BLUE_S	4.567	0.80964	0.624042	1.11033	0.796532	0.835136	0.202017
FHB_INC	GDM0003_206	5D	55.1	09AHL_I	4.846	3.86959	2.79199	0.171186	1.17481	2.0019	1.64804
FHB_Score	GDM0003_206	5D	55.1	09AHL	4.544	2.23506	1.64946	-0.0266521	0.583014	1.11022	1.02086
FHB_SEV	GDM0003_206	5D	55.1	09AHL_S	4.302	2.349	1.9318	-0.130107	0.560273	1.17774	1.15934
FHB_SEV	GDM0003_206	5D	55.1	09CEC_S	4.286	2.349	1.9318	-0.130107	0.560273	1.17774	1.15934
FHB_SEV	GDM0003_206	5D	55.1	BLUE_S	3.483	2.349	1.9318	-0.130107	0.560273	1.17774	1.15934
FHB_INC	GWM1527_154	5D	63.3	09AHL_I	3.439	-2.62199	-1.82015	-0.887964	-1.65861	-1.74718	0.711035
FHB_Score	GWM1527_154	5D	63.3	09AHL	3.181	-1.46728	-1.00112	-0.512932	-0.831249	-0.953145	0.39803
FHB_SEV	GWM1527_154	5D	63.3	09AHL_S	3.069	-1.49111	-0.517574	-0.825006	-0.849856	-0.920886	0.409086
FHB_INC	GWM4752_220	5D	67	10BOD_I	4.963	-0.862299	-0.452391	-1.1434	-1.91763	-1.09393	0.618102
FHB_INC	GWM4752_220	5D	67	BLUE_I	3.364	-0.862299	-0.452391	-1.1434	-1.91763	-1.09393	0.618102
FHB_Score	GWM4752_220	5D	67	10BOD	3.201	-0.492326	-0.318303	-0.484932	-0.714839	-0.5026	0.162715
FHB_SEV	GWM4752_220	5D	67	09AHL_S	3.258	-0.870165	-0.57394	-0.410283	-0.575098	-0.607372	0.191541
FHB_SEV	GWM4752_220	5D	67	BLUE_S	3.119	-0.870165	-0.57394	-0.410283	-0.575098	-0.607372	0.191541
FHB_INC	GWM4752_226	5D	67.1	10BOD_I	4.638	0.765423	0.376925	1.10853	1.75117	1.00051	0.582892
FHB_INC	GWM4752_226	5D	67.1	BLUE_I	3.217	0.765423	0.376925	1.10853	1.75117	1.00051	0.582892
FHB_SEV	GWM4752_226	5D	67.1	09AHL_S	3.11	0.762733	0.367988	0.420124	0.46877	0.504904	0.176744
FHB_INC	CFD0040_202	5D	82.6	10BOD_I	3.504	0.466743	0.490488	0.587868	0.932285	0.619346	0.215107
FHB_INC	WMC0799_345	5D	129	09AHL_I	3.138	-2.00232	-1.17849	-0.817873	-1.6535	-1.41304	0.520994
FHB_INC	WMC0799_345	5D	129	10BOD_I	3.71	-2.00232	-1.17849	-0.817873	-1.6535	-1.41304	0.520994
FHB_INC	WMC0799_345	5D	129	BLUE_I	3.005	-2.00232	-1.17849	-0.817873	-1.6535	-1.41304	0.520994
FHB_Score	WMC0799_345	5D	129	10BOD	3.827	-1.1659	-0.784405	-0.452161	-0.928229	-0.832675	0.298492
FHB_Score	WMC0799_345	5D	129	BLUE	3.117	-1.1659	-0.784405	-0.452161	-0.928229	-0.832675	0.298492
FHB_SEV	WMC0799_345	5D	129	10BOD_S	3.918	-1.22937	-1.125	-0.316101	-0.923913	-0.898596	0.408498
FHB_SEV	WMC0799_345	5D	129	BLUE_S	3.625	-1.22937	-1.125	-0.316101	-0.923913	-0.898596	0.408498
FHB_INC	WMC0799_351	5D	129.2	09AHL_I	5.829	3.28274	2.72329	1.83454	1.77668	2.40431	0.728459
FHB_INC	WMC0799_351	5D	129.2	09CEC_I	3.586	3.28274	2.72329	1.83454	1.77668	2.40431	0.728459
FHB_INC	WMC0799_351	5D	129.2	10AHL_I	3.588	3.28274	2.72329	1.83454	1.77668	2.40431	0.728459
FHB_INC	WMC0799_351	5D	129.2	10BOD_I	3.968	3.28274	2.72329	1.83454	1.77668	2.40431	0.728459
FHB_INC	WMC0799_351	5D	129.2	BLUE_I	5.452	3.28274	2.72329	1.83454	1.77668	2.40431	0.728459
FHB_Score	WMC0799_351	5D	129.2	09AHL	5.832	1.87335	1.42099	1.05901	1.04911	1.35062	0.389078
FHB_Score	WMC0799_351	5D	129.2	09CEC	3.543	1.87335	1.42099	1.05901	1.04911	1.35062	0.389078
FHB_Score	WMC0799_351	5D	129.2	10AHL	3.942	1.87335	1.42099	1.05901	1.04911	1.35062	0.389078
FHB_Score	WMC0799_351	5D	129.2	10BOD	4.535	1.87335	1.42099	1.05901	1.04911	1.35062	0.389078
FHB_Score	WMC0799_351	5D	129.2	BLUE	5.955	1.87335	1.42099	1.05901	1.04911	1.35062	0.389078
FHB_SEV	WMC0799_351	5D	129.2	09AHL_S	4.31	1.6579	1.48895	0.708995	1.17415	1.2575	0.417011
FHB_SEV	WMC0799_351	5D	129.2	09CEC_S	3.105	1.6579	1.48895	0.708995	1.17415	1.2575	0.417011
FHB_SEV	WMC0799_351	5D	129.2	10BOD_S	4.895	1.6579	1.48895	0.708995	1.17415	1.2575	0.417011
FHB_SEV	WMC0799_351	5D	129.2	BLUE_S	4.986	1.6579	1.48895	0.708995	1.17415	1.2575	0.417011
FHB_INC	CFD0057_291	5D	159.2	09AHL_I	4.3	-3.03146	-2.65553	-0.06174	-1.57739	-1.83153	1.33111
FHB_INC	CFD0057_291	5D	159.2	10BOD_I	4.266	-3.03146	-2.65553	-0.06174	-1.57739	-1.83153	1.33111
FHB_INC	CFD0057_291	5D	159.2	BLUE_I	4.234	-3.03146	-2.65553	-0.06174	-1.57739	-1.83153	1.33111
FHB_Score	CFD0057_291	5D	159.2	09AHL	3.288	-1.37619	-1.10637	-0.0957258	-0.843904	-0.855547	0.551193
FHB_Score	CFD0057_291	5D	159.2	10BOD	4.156	-1.37619	-1.10637	-0.0957258	-0.843904	-0.855547	0.551193
FHB_Score	CFD0057_291	5D	159.2	BLUE	3.835	-1.37619	-1.10637	-0.0957258	-0.843904	-0.855547	0.551193
FHB_Score	GWM1462_183	5D	175	09CEC	3.103	1.84063	2.40774	1.49214	0.756832	1.62434	0.690544
FHB_INC	CFD0029_210	5D	199.9	10BOD_I	3.091	-1.58361	-2.15672	-4.13537	-3.0596	-2.73383	1.11452
FHB_SEV	CFD0029_210	5D	199.9	10AHL_S	3.062	-0.662785	-1.61975	-2.58946	-0.968295	-1.46007	0.85216
FHB_Score	CFA2141b_279	5D	219.5	09AHL	3.027	0.873813	0.510551	0.360025	0.486491	0.55772	0.220829
FHB_SEV	GWM4605_174	5D	246.8	BLUE_S	3.264	-0.185388	-0.315875	-0.753634	0.0279032	-0.306749	0.329904
FHB_SEV	GDM0063_145	5D	265.4	09AHL_S	3.108	-2.71627	-1.21667	-0.445789	-1.2476	-1.40658	0.94864
FHB_INC	BARC0110_173	5D	275.9	09CEC_I	4.012	1.67604	1.99896	0.806456	0.998377	1.36996	0.561229
FHB_INC	BARC0110_173	5D	275.9	BLUE_I	3.084	1.67604	1.99896	0.806456	0.998377	1.36996	0.561229
FHB_INC	BARC0110_185	5D	276.1	09CEC_I	3.157	-1.97059	-2.21864	-2.25108	-1.5354	-1.99393	0.330358
FHB_INC	BARC0110_185	5D	276.1	10AHL_I	3.884	-1.97059	-2.21864	-2.25108	-1.5354	-1.99393	0.330358
FHB_INC	BARC0110_185	5D	276.1	10BOD_I	3.4	-1.97059	-2.21864	-2.25108	-1.5354	-1.99393	0.330358
FHB_INC	BARC0110_185	5D	276.1	BLUE_I	3.923	-1.97059	-2.21864	-2.25108	-1.5354	-1.99393	0.330358
FHB_Score	BARC0110_185	5D	276.1	10AHL	3.437	-1.00638	-1.02063	-1.06341	-0.682281	-0.943176	0.17561
FHB_Score	BARC0110_185	5D	276.1	10BOD	3.113	-1.00638	-1.02063	-1.06341	-0.682281	-0.943176	0.17561
FHB_Score	BARC0110_185	5D	276.1	BLUE	3.563	-1.00638	-1.02063	-1.06341	-0.682281	-0.943176	0.17561
FHB_INC	GWM4822b_133	5D	288.2	10BOD_I	4.758	-2.10194	-2.77459	-2.1734	-3.69515	-2.68627	0.737138
FHB_INC	GWM4822b_133	5D	288.2	BLUE_I	4.279	-2.10194	-2.77459	-2.1734	-3.69515	-2.68627	0.737138
FHB_Score	GWM4822b_133	5D	288.2	10BOD	3.781	-1.08938	-1.17767	-0.952405	-1.58338	-1.20071	0.271428
FHB_Score	GWM4822b_133	5D	288.2	BLUE	3.565	-1.08938	-1.17767	-0.952405	-1.58338	-1.20071	0.271428
FHB_SEV	GWM4822b_133	5D	288.2	10BOD_S	3.796	-1.02778	-0.523607	-0.775549	-1.76692	-1.02346	0.536675
FHB_SEV	GWM4822b_133	5D	288.2	BLUE_S	3.249	-1.02778	-0.523607	-0.775549	-1.76692	-1.02346	0.536675
FHB_INC	WMC0765_207	5D	307.9	10BOD_I	3.134	-1.35506	-1.82256	-1.04892	-1.16789	-1.34861	0.340166
FHB_INC	BARC0144_223	5D	316	09CEC_I	3.271	1.62608	1.88183	1.5197	2.00153	1.75729	0.222731
FHB_INC	BARC0144_223	5D	316	10BOD_I	4.909	1.62608	1.88183	1.5197	2.00153	1.75729	0.222731
FHB_INC	BARC0144_223	5D	316	BLUE_I	4.162	1.62608	1.88183	1.5197	2.00153	1.75729	0.222731
FHB_Score	BARC0144_223	5D	316	10BOD	5.432	0.88364	0.801654	0.793582	1.10123	0.895026	0.143361
FHB_Score	BARC0144_223	5D	316	BLUE	4.085	0.88364	0.801654	0.793582	1.10123	0.895026	0.143361
FHB_SEV	BARC0144_223	5D	316	09AHL_S	3.779	1.08096	0.787084	0.910089	1.08256	0.965172	0.143685
FHB_SEV	BARC0144_223	5D	316	10AHL_S	4.208	1.08096	0.787084	0.910089	1.08256	0.965172	0.143685
FHB_SEV	BARC0144_223	5D	316	10BOD_S	4.861	1.08096	0.787084	0.910089	1.08256	0.965172	0.143685
FHB_SEV	BARC0144_223	5D	316	BLUE_S	4.994	1.08096	0.787084	0.910089	1.08256	0.965172	0.143685
FHB_INC	BARC0144_238	5D	316.1	10BOD_I	5.204	-1.52568	-1.67633	-1.35919	-2.15962	-1.6802	0.34486
FHB_INC	BARC0144_238	5D	316.1	BLUE_I	3.607	-1.52568	-1.67633	-1.35919	-2.15962	-1.6802	0.34486
FHB_Score	BARC0144_238	5D	316.1	10BOD	5.008	-0.668234	-0.650499	-0.603138	-1.08882	-0.752674	0.225778
FHB_Score	BARC0144_238	5D	316.1	BLUE	3.085	-0.668234	-0.650499	-0.603138	-1.08882	-0.752674	0.225778
FHB_SEV	BARC0144_238	5D	316.1	10BOD_S	3.647	-0.691069	-0.702455	-0.672721	-0.921171	-0.746854	0.116855
FHB_SEV	BARC0144_238	5D	316.1	BLUE_S	3.394	-0.691069	-0.702455	-0.672721	-0.921171	-0.746854	0.116855
FHB_Score	GWM4084_202	6A	50	09CEC	3.192	1.37904	1.88143	-0.652485	0.575128	0.795779	1.10529
FHB_SEV	BARC0195_235	6A	69	BLUE_S	3.176	-0.323013	-1.11843	-0.690575	-0.602496	-0.683629	0.329509
FHB_INC	BARC0107_183	6A	93.4	09CEC_I	3.17	-1.62604	-1.78001	-1.34301	-0.905721	-1.4137	0.383975
FHB_INC	BARC0107_183	6A	93.4	10BOD_I	3.99	-1.62604	-1.78001	-1.34301	-0.905721	-1.4137	0.383975
FHB_INC	BARC0107_183	6A	93.4	BLUE_I	3.807	-1.62604	-1.78001	-1.34301	-0.905721	-1.4137	0.383975
FHB_Score	BARC0107_183	6A	93.4	10BOD	3.516	-0.831483	-0.802387	-0.708319	-0.525885	-0.717019	0.137837
FHB_Score	BARC0107_183	6A	93.4	BLUE	3.281	-0.831483	-0.802387	-0.708319	-0.525885	-0.717019	0.137837
FHB_INC	BARC0107_187	6A	93.5	09AHL_I	3.174	1.82396	1.98264	1.45382	1.16621	1.60666	0.367847
FHB_INC	BARC0107_187	6A	93.5	09CEC_I	3.503	1.82396	1.98264	1.45382	1.16621	1.60666	0.367847
FHB_INC	BARC0107_187	6A	93.5	10BOD_I	4.344	1.82396	1.98264	1.45382	1.16621	1.60666	0.367847
FHB_INC	BARC0107_187	6A	93.5	BLUE_I	4.201	1.82396	1.98264	1.45382	1.16621	1.60666	0.367847
FHB_Score	BARC0107_187	6A	93.5	10BOD	3.832	0.885768	0.922478	0.761242	0.646084	0.803893	0.125816
FHB_Score	BARC0107_187	6A	93.5	BLUE	3.606	0.885768	0.922478	0.761242	0.646084	0.803893	0.125816
FHB_INC	GWM0570_144	6A	115.7	10BOD_I	4.607	0.898049	0.604339	1.2213	1.71578	1.10987	0.476087
FHB_INC	GWM0570_144	6A	115.7	BLUE_I	3.096	0.898049	0.604339	1.2213	1.71578	1.10987	0.476087
FHB_Score	GWM0570_144	6A	115.7	10BOD	4.318	0.449487	0.269696	0.742416	0.911641	0.59331	0.288084
FHB_SEV	GWM0570_144	6A	115.7	09AHL_S	3.021	0.768849	0.0730544	0.733505	0.653628	0.557259	0.326381
FHB_SEV	GWM0570_144	6A	115.7	10BOD_S	3.21	0.768849	0.0730544	0.733505	0.653628	0.557259	0.326381
FHB_SEV	GWM0570_144	6A	115.7	BLUE_S	3.124	0.768849	0.0730544	0.733505	0.653628	0.557259	0.326381
FHB_INC	GWM0427_213	6A	151.2	09CEC_I	4.921	3.05018	4.3851	1.67933	2.25508	2.84242	1.172
FHB_Score	GWM0427_213	6A	151.2	09CEC	6.063	1.89686	2.66979	1.08283	1.73857	1.84701	0.651967
FHB_Score	GWM0427_213	6A	151.2	10BOD	3.707	1.89686	2.66979	1.08283	1.73857	1.84701	0.651967
FHB_Score	GWM0427_213	6A	151.2	BLUE	3.937	1.89686	2.66979	1.08283	1.73857	1.84701	0.651967
FHB_SEV	GWM0427_213	6A	151.2	09CEC_S	3.444	1.4269	2.37877	0.754691	1.46892	1.50732	0.666787
FHB_SEV	GWM0427_213	6A	151.2	10BOD_S	3.205	1.4269	2.37877	0.754691	1.46892	1.50732	0.666787
FHB_SEV	GWM0427_213	6A	151.2	BLUE_S	3.164	1.4269	2.37877	0.754691	1.46892	1.50732	0.666787
FHB_INC	GWM0427_217	6A	151.4	09AHL_I	3.517	1.44598	-0.0545381	1.15324	1.2439	0.947146	0.678907
FHB_INC	GWM0427_217	6A	151.4	10BOD_I	3.37	1.44598	-0.0545381	1.15324	1.2439	0.947146	0.678907
FHB_Score	GWM0427_217	6A	151.4	09AHL	3.501	0.79821	-0.0617814	0.746635	0.525496	0.50214	0.394118
FHB_Score	GWM0427_217	6A	151.4	10BOD	3.303	0.79821	-0.0617814	0.746635	0.525496	0.50214	0.394118
FHB_Score	GWM0427_217	6A	151.4	BLUE	3.079	0.79821	-0.0617814	0.746635	0.525496	0.50214	0.394118
FHB_SEV	WMC0486_202	6B	4.2	09AHL_S	3.546	-1.63111	-1.08984	-0.559403	-1.07388	-1.08856	0.437639
FHB_SEV	WMC0486_202	6B	4.2	BLUE_S	3.294	-1.63111	-1.08984	-0.559403	-1.07388	-1.08856	0.437639
FHB_Score	CFD0013a_261	6B	22.5	10AHL	3.17	0.210818	0.245341	0.890738	0.524004	0.467725	0.314941
FHB_INC	WMC0494_1	6B	39.4	09AHL_I	3.29	-3.89868	-2.80795	-1.49614	-2.25062	-2.61335	1.01155
FHB_INC	WMC0494_1	6B	39.4	BLUE_I	3.195	-3.89868	-2.80795	-1.49614	-2.25062	-2.61335	1.01155
FHB_INC	BARC0354_232	6B	70.5	10AHL_I	3.736	-0.94629	-0.696613	-4.64515	-2.41878	-2.17671	1.81259
FHB_INC	BARC0354_232	6B	70.5	10BOD_I	3.35	-0.94629	-0.696613	-4.64515	-2.41878	-2.17671	1.81259
FHB_SEV	GWM1392_122	6D	56.9	09AHL_S	3.048	0.654827	0.614248	0.259771	0.17492	0.425942	0.243907
FHB_SEV	GWM1392_122	6D	56.9	10BOD_S	3.125	0.654827	0.614248	0.259771	0.17492	0.425942	0.243907
FHB_SEV	GWM1392_122	6D	56.9	BLUE_S	3.457	0.654827	0.614248	0.259771	0.17492	0.425942	0.243907
FHB_INC	GWM0469_174	6D	65.6	10AHL_I	3.09	0.747997	1.05416	1.55257	0.730993	1.02143	0.383971
FHB_INC	GWM0469_174	6D	65.6	BLUE_I	3.65	0.747997	1.05416	1.55257	0.730993	1.02143	0.383971
FHB_Score	GWM0469_174	6D	65.6	09AHL	3.299	0.701197	0.725909	1.17666	0.564507	0.792069	0.266039
FHB_Score	GWM0469_174	6D	65.6	10AHL	4.46	0.701197	0.725909	1.17666	0.564507	0.792069	0.266039
FHB_Score	GWM0469_174	6D	65.6	10BOD	4.646	0.701197	0.725909	1.17666	0.564507	0.792069	0.266039
FHB_Score	GWM0469_174	6D	65.6	BLUE	5.356	0.701197	0.725909	1.17666	0.564507	0.792069	0.266039
FHB_SEV	GWM0469_174	6D	65.6	09AHL_S	4.066	1.03574	0.66073	0.992252	0.672354	0.840269	0.201442
FHB_SEV	GWM0469_174	6D	65.6	10AHL_S	3.694	1.03574	0.66073	0.992252	0.672354	0.840269	0.201442
FHB_SEV	GWM0469_174	6D	65.6	10BOD_S	4.74	1.03574	0.66073	0.992252	0.672354	0.840269	0.201442
FHB_SEV	GWM0469_174	6D	65.6	BLUE_S	5.165	1.03574	0.66073	0.992252	0.672354	0.840269	0.201442
FHB_INC	GWM4702b_224	6D	107.9	10AHL_I	3.345	-2.36605	-1.13507	-4.59887	-4.01963	-3.0299	1.57821
FHB_INC	GWM4702b_224	6D	107.9	10BOD_I	3.381	-2.36605	-1.13507	-4.59887	-4.01963	-3.0299	1.57821
FHB_INC	GWM4702b_224	6D	107.9	BLUE_I	3.005	-2.36605	-1.13507	-4.59887	-4.01963	-3.0299	1.57821
FHB_SEV	GWM0774_135	6D	145.7	09AHL_S	4.298	2.22981	0.409442	0.797085	1.02427	1.11515	0.785264
FHB_SEV	GWM0774_137	6D	145.8	09AHL_S	4.298	-2.22981	-0.409442	-0.797085	-1.02427	-1.11515	0.785264
FHB_SEV	GWM4787_141	6D	147.3	BLUE_S	3.092	1.38873	0.680394	0.82904	0.645929	0.886024	0.344428
FHB_Score	CFD0188_251	6D	151.8	09AHL	3.127	1.61928	0.56413	0.895897	0.533075	0.903095	0.504903
FHB_SEV	CFD0188_251	6D	151.8	09AHL_S	4.542	2.2692	0.61614	1.17017	1.16114	1.30416	0.693561
FHB_SEV	CFD0188_251	6D	151.8	10BOD_S	3.265	2.2692	0.61614	1.17017	1.16114	1.30416	0.693561
FHB_SEV	CFD0188_251	6D	151.8	BLUE_S	3.97	2.2692	0.61614	1.17017	1.16114	1.30416	0.693561
FHB_SEV	CFD0188_265	6D	151.9	09AHL_S	3.845	-2.0718	-0.393	-1.05368	-1.19451	-1.17825	0.690612
FHB_SEV	CFD0188_265	6D	151.9	10BOD_S	3.224	-2.0718	-0.393	-1.05368	-1.19451	-1.17825	0.690612
FHB_SEV	CFD0188_265	6D	151.9	BLUE_S	3.415	-2.0718	-0.393	-1.05368	-1.19451	-1.17825	0.690612
FHB_INC	BARC0273_221	6D	164.6	10AHL_I	3.117	-1.42144	-1.62888	-1.73192	-1.98486	-1.69178	0.2342
FHB_INC	BARC0273_221	6D	164.6	10BOD_I	4.43	-1.42144	-1.62888	-1.73192	-1.98486	-1.69178	0.2342
FHB_INC	BARC0273_221	6D	164.6	BLUE_I	3.909	-1.42144	-1.62888	-1.73192	-1.98486	-1.69178	0.2342
FHB_Score	BARC0273_221	6D	164.6	10BOD	3.938	-0.675814	-0.653777	-0.830708	-0.895126	-0.763856	0.117714
FHB_Score	BARC0273_221	6D	164.6	BLUE	3.336	-0.675814	-0.653777	-0.830708	-0.895126	-0.763856	0.117714
FHB_SEV	BARC0273_221	6D	164.6	10AHL_S	3.754	-0.671501	-0.559358	-1.14527	-0.859683	-0.808952	0.256171
FHB_SEV	BARC0273_221	6D	164.6	10BOD_S	3.215	-0.671501	-0.559358	-1.14527	-0.859683	-0.808952	0.256171
FHB_SEV	BARC0273_221	6D	164.6	BLUE_S	3.194	-0.671501	-0.559358	-1.14527	-0.859683	-0.808952	0.256171
FHB_INC	BARC0273_227	6D	164.8	09AHL_I	5.037	3.19002	2.7193	2.2858	2.30293	2.62451	0.426975
FHB_INC	BARC0273_227	6D	164.8	09CEC_I	5.001	3.19002	2.7193	2.2858	2.30293	2.62451	0.426975
FHB_INC	BARC0273_227	6D	164.8	10AHL_I	3.672	3.19002	2.7193	2.2858	2.30293	2.62451	0.426975
FHB_INC	BARC0273_227	6D	164.8	10BOD_I	5.751	3.19002	2.7193	2.2858	2.30293	2.62451	0.426975
FHB_INC	BARC0273_227	6D	164.8	BLUE_I	5.974	3.19002	2.7193	2.2858	2.30293	2.62451	0.426975
FHB_Score	BARC0273_227	6D	164.8	09AHL	4.411	1.66063	1.49042	1.33568	1.08757	1.39358	0.243369
FHB_Score	BARC0273_227	6D	164.8	09CEC	5.187	1.66063	1.49042	1.33568	1.08757	1.39358	0.243369
FHB_Score	BARC0273_227	6D	164.8	10AHL	4.596	1.66063	1.49042	1.33568	1.08757	1.39358	0.243369
FHB_Score	BARC0273_227	6D	164.8	10BOD	6.29	1.66063	1.49042	1.33568	1.08757	1.39358	0.243369
FHB_Score	BARC0273_227	6D	164.8	BLUE	6.377	1.66063	1.49042	1.33568	1.08757	1.39358	0.243369
FHB_SEV	BARC0273_227	6D	164.8	09AHL_S	4.219	1.45158	1.67992	1.31463	0.97642	1.35564	0.294308
FHB_SEV	BARC0273_227	6D	164.8	09CEC_S	5.114	1.45158	1.67992	1.31463	0.97642	1.35564	0.294308
FHB_SEV	BARC0273_227	6D	164.8	10AHL_S	4.743	1.45158	1.67992	1.31463	0.97642	1.35564	0.294308
FHB_SEV	BARC0273_227	6D	164.8	10BOD_S	4.88	1.45158	1.67992	1.31463	0.97642	1.35564	0.294308
FHB_SEV	BARC0273_227	6D	164.8	BLUE_S	6.108	1.45158	1.67992	1.31463	0.97642	1.35564	0.294308
FHB_INC	GWM1401_124	6D	208.2	09AHL_I	3.689	2.07374	2.08712	1.78544	1.3229	1.8173	0.357774
FHB_INC	GWM1401_124	6D	208.2	09CEC_I	3.736	2.07374	2.08712	1.78544	1.3229	1.8173	0.357774
FHB_INC	GWM1401_124	6D	208.2	10BOD_I	3.3	2.07374	2.08712	1.78544	1.3229	1.8173	0.357774
FHB_INC	GWM1401_124	6D	208.2	BLUE_I	4.254	2.07374	2.08712	1.78544	1.3229	1.8173	0.357774
FHB_Score	GWM1401_124	6D	208.2	09CEC	3.523	0.953695	1.05963	1.21313	0.739403	0.991465	0.19895
FHB_Score	GWM1401_124	6D	208.2	10BOD	3.301	0.953695	1.05963	1.21313	0.739403	0.991465	0.19895
FHB_Score	GWM1401_124	6D	208.2	BLUE	4.324	0.953695	1.05963	1.21313	0.739403	0.991465	0.19895
FHB_SEV	GWM1401_124	6D	208.2	10AHL_S	3.986	0.646094	0.97925	1.4309	0.754048	0.952574	0.34778
FHB_SEV	GWM1401_124	6D	208.2	10BOD_S	3.384	0.646094	0.97925	1.4309	0.754048	0.952574	0.34778
FHB_SEV	GWM1401_124	6D	208.2	BLUE_S	4.219	0.646094	0.97925	1.4309	0.754048	0.952574	0.34778
FHB_SEV	GWM1749_126	6D	222.5	09CEC_S	3.02	-1.06088	-2.52834	-1.35488	-1.07541	-1.50488	0.695593
FHB_INC	GWM0732b_null	6D	231.3	10BOD_I	3.237	0.120456	0.605764	-2.04708	-1.63766	-0.739629	1.29945
FHB_Score	GWM0732b_null	6D	231.3	10BOD	3.278	0.224689	0.407439	-1.05373	-0.780916	-0.300629	0.724604
FHB_SEV	GWM0732b_null	6D	231.3	10BOD_S	3.134	0.443744	-0.215422	-1.12361	-0.7858	-0.420272	0.687213
FHB_INC	GWM0732b_147	6D	231.5	10AHL_I	3.385	0.880825	0.13761	1.8514	1.33493	1.05119	0.726752
FHB_INC	GWM0732b_147	6D	231.5	10BOD_I	3.241	0.880825	0.13761	1.8514	1.33493	1.05119	0.726752
FHB_Score	GWM0732b_147	6D	231.5	10BOD	3.399	0.413296	0.0849538	0.934892	0.632818	0.51649	0.358453
FHB_SEV	GWM0732b_147	6D	231.5	10BOD_S	3.254	0.0900565	0.331258	0.845774	0.728437	0.498881	0.350364
FHB_INC	GWM1103a_139	6D	231.6	09AHL_I	3.179	0.872881	-0.205492	1.98438	0.946301	0.899517	0.894588
FHB_INC	GWM1103a_139	6D	231.6	10AHL_I	4.053	0.872881	-0.205492	1.98438	0.946301	0.899517	0.894588
FHB_INC	GWM1103a_139	6D	231.6	10BOD_I	3.485	0.872881	-0.205492	1.98438	0.946301	0.899517	0.894588
FHB_INC	GWM1103a_139	6D	231.6	BLUE_I	3.624	0.872881	-0.205492	1.98438	0.946301	0.899517	0.894588
FHB_Score	GWM1103a_139	6D	231.6	10AHL	4.078	0.478028	-0.00586669	1.07528	0.53242	0.519964	0.442261
FHB_Score	GWM1103a_139	6D	231.6	10BOD	4.128	0.478028	-0.00586669	1.07528	0.53242	0.519964	0.442261
FHB_Score	GWM1103a_139	6D	231.6	BLUE	3.778	0.478028	-0.00586669	1.07528	0.53242	0.519964	0.442261
FHB_SEV	GWM1103a_139	6D	231.6	10AHL_S	3.816	-0.0174218	0.382272	1.09556	0.495839	0.489063	0.460369
FHB_SEV	GWM1103a_139	6D	231.6	10BOD_S	3.77	-0.0174218	0.382272	1.09556	0.495839	0.489063	0.460369
FHB_SEV	GWM1103a_139	6D	231.6	BLUE_S	3.565	-0.0174218	0.382272	1.09556	0.495839	0.489063	0.460369
FHB_INC	GWM1103a_141	6D	231.7	09AHL_I	3.179	-0.872881	0.205492	-1.98438	-0.946301	-0.899517	0.894588
FHB_INC	GWM1103a_141	6D	231.7	10AHL_I	4.053	-0.872881	0.205492	-1.98438	-0.946301	-0.899517	0.894588
FHB_INC	GWM1103a_141	6D	231.7	10BOD_I	3.485	-0.872881	0.205492	-1.98438	-0.946301	-0.899517	0.894588
FHB_INC	GWM1103a_141	6D	231.7	BLUE_I	3.624	-0.872881	0.205492	-1.98438	-0.946301	-0.899517	0.894588
FHB_Score	GWM1103a_141	6D	231.7	10AHL	4.078	-0.478028	0.00586669	-1.07528	-0.53242	-0.519964	0.442261
FHB_Score	GWM1103a_141	6D	231.7	10BOD	4.128	-0.478028	0.00586669	-1.07528	-0.53242	-0.519964	0.442261
FHB_Score	GWM1103a_141	6D	231.7	BLUE	3.778	-0.478028	0.00586669	-1.07528	-0.53242	-0.519964	0.442261
FHB_SEV	GWM1103a_141	6D	231.7	10AHL_S	3.816	0.0174218	-0.382272	-1.09556	-0.495839	-0.489063	0.460369
FHB_SEV	GWM1103a_141	6D	231.7	10BOD_S	3.77	0.0174218	-0.382272	-1.09556	-0.495839	-0.489063	0.460369
FHB_SEV	GWM1103a_141	6D	231.7	BLUE_S	3.565	0.0174218	-0.382272	-1.09556	-0.495839	-0.489063	0.460369
FHB_INC	WMC0479_222	7A	0.3	10AHL_I	3.192	-1.0879	-1.57814	-3.53688	-3.71498	-2.47947	1.34083
FHB_INC	WMC0479_222	7A	0.3	10BOD_I	4.783	-1.0879	-1.57814	-3.53688	-3.71498	-2.47947	1.34083
FHB_INC	WMC0479_222	7A	0.3	BLUE_I	3.124	-1.0879	-1.57814	-3.53688	-3.71498	-2.47947	1.34083
FHB_Score	WMC0479_222	7A	0.3	10BOD	3.786	-0.694339	-1.13208	-1.64	-1.8361	-1.32563	0.51491
FHB_SEV	WMC0479_222	7A	0.3	10BOD_S	3.462	-0.884411	-1.26938	-1.722	-1.77943	-1.4138	0.420231
FHB_INC	WMC0479_230	7A	0.5	09AHL_I	5.287	1.98312	1.68631	0.340357	1.84922	1.46475	0.759358
FHB_INC	WMC0479_230	7A	0.5	09CEC_I	4.252	1.98312	1.68631	0.340357	1.84922	1.46475	0.759358
FHB_INC	WMC0479_230	7A	0.5	10BOD_I	5.852	1.98312	1.68631	0.340357	1.84922	1.46475	0.759358
FHB_INC	WMC0479_230	7A	0.5	BLUE_I	5.066	1.98312	1.68631	0.340357	1.84922	1.46475	0.759358
FHB_Score	WMC0479_230	7A	0.5	09AHL	4.401	0.977188	0.628753	0.204948	0.858436	0.667331	0.340499
FHB_Score	WMC0479_230	7A	0.5	09CEC	3.14	0.977188	0.628753	0.204948	0.858436	0.667331	0.340499
FHB_Score	WMC0479_230	7A	0.5	10BOD	5.6	0.977188	0.628753	0.204948	0.858436	0.667331	0.340499
FHB_Score	WMC0479_230	7A	0.5	BLUE	4.538	0.977188	0.628753	0.204948	0.858436	0.667331	0.340499
FHB_SEV	WMC0479_230	7A	0.5	09AHL_S	3.778	0.950986	0.508041	0.301448	0.871072	0.657887	0.305973
FHB_SEV	WMC0479_230	7A	0.5	10BOD_S	4.977	0.950986	0.508041	0.301448	0.871072	0.657887	0.305973
FHB_SEV	WMC0479_230	7A	0.5	BLUE_S	4.167	0.950986	0.508041	0.301448	0.871072	0.657887	0.305973
FHB_INC	GWM0681_195	7A	13.6	09AHL_I	8.729	3.52088	2.41276	2.89235	3.56834	3.09858	0.551329
FHB_INC	GWM0681_195	7A	13.6	09CEC_I	5.613	3.52088	2.41276	2.89235	3.56834	3.09858	0.551329
FHB_INC	GWM0681_195	7A	13.6	10AHL_I	5.459	3.52088	2.41276	2.89235	3.56834	3.09858	0.551329
FHB_INC	GWM0681_195	7A	13.6	10BOD_I	10.566	3.52088	2.41276	2.89235	3.56834	3.09858	0.551329
FHB_INC	GWM0681_195	7A	13.6	BLUE_I	10.258	3.52088	2.41276	2.89235	3.56834	3.09858	0.551329
FHB_Score	GWM0681_195	7A	13.6	09AHL	8.666	1.98215	1.23373	1.4851	1.81757	1.62964	0.33527
FHB_Score	GWM0681_195	7A	13.6	09CEC	5.74	1.98215	1.23373	1.4851	1.81757	1.62964	0.33527
FHB_Score	GWM0681_195	7A	13.6	10AHL	5.38	1.98215	1.23373	1.4851	1.81757	1.62964	0.33527
FHB_Score	GWM0681_195	7A	13.6	10BOD	12.009	1.98215	1.23373	1.4851	1.81757	1.62964	0.33527
FHB_Score	GWM0681_195	7A	13.6	BLUE	11.199	1.98215	1.23373	1.4851	1.81757	1.62964	0.33527
FHB_SEV	GWM0681_195	7A	13.6	09AHL_S	7.191	1.80167	1.26912	1.17013	1.82902	1.51749	0.346482
FHB_SEV	GWM0681_195	7A	13.6	09CEC_S	4.206	1.80167	1.26912	1.17013	1.82902	1.51749	0.346482
FHB_SEV	GWM0681_195	7A	13.6	10AHL_S	4.041	1.80167	1.26912	1.17013	1.82902	1.51749	0.346482
FHB_SEV	GWM0681_195	7A	13.6	10BOD_S	10.912	1.80167	1.26912	1.17013	1.82902	1.51749	0.346482
FHB_SEV	GWM0681_195	7A	13.6	BLUE_S	9.062	1.80167	1.26912	1.17013	1.82902	1.51749	0.346482
FHB_INC	GWM0681_202	7A	13.8	10BOD_I	3.248	-0.868006	-0.799805	-1.10986	-1.74349	-1.13029	0.4299
FHB_Score	GWM0681_202	7A	13.8	10BOD	3.325	-0.647764	-0.466516	-0.527509	-0.903523	-0.636328	0.193392
FHB_SEV	GWM0681_202	7A	13.8	10BOD_S	3.388	-0.607753	-0.679932	-0.846587	-0.962642	-0.774228	0.160563
FHB_SEV	GWM0681_202	7A	13.8	BLUE_S	3.038	-0.607753	-0.679932	-0.846587	-0.962642	-0.774228	0.160563
FHB_INC	GWM0735_113	7A	15.9	09AHL_I	5.015	2.01188	2.03262	1.06184	1.2317	1.58451	0.510261
FHB_INC	GWM0735_113	7A	15.9	09CEC_I	4.966	2.01188	2.03262	1.06184	1.2317	1.58451	0.510261
FHB_INC	GWM0735_113	7A	15.9	10BOD_I	5.056	2.01188	2.03262	1.06184	1.2317	1.58451	0.510261
FHB_INC	GWM0735_113	7A	15.9	BLUE_I	5.488	2.01188	2.03262	1.06184	1.2317	1.58451	0.510261
FHB_Score	GWM0735_113	7A	15.9	09AHL	5.007	1.20001	0.983807	0.505442	0.626505	0.828941	0.320056
FHB_Score	GWM0735_113	7A	15.9	09CEC	4.532	1.20001	0.983807	0.505442	0.626505	0.828941	0.320056
FHB_Score	GWM0735_113	7A	15.9	10BOD	4.801	1.20001	0.983807	0.505442	0.626505	0.828941	0.320056
FHB_Score	GWM0735_113	7A	15.9	BLUE	5.389	1.20001	0.983807	0.505442	0.626505	0.828941	0.320056
FHB_SEV	GWM0735_113	7A	15.9	09AHL_S	4.698	1.10988	1.00609	0.617459	0.589599	0.830757	0.266022
FHB_SEV	GWM0735_113	7A	15.9	09CEC_S	3.815	1.10988	1.00609	0.617459	0.589599	0.830757	0.266022
FHB_SEV	GWM0735_113	7A	15.9	10BOD_S	4.808	1.10988	1.00609	0.617459	0.589599	0.830757	0.266022
FHB_SEV	GWM0735_113	7A	15.9	BLUE_S	5.282	1.10988	1.00609	0.617459	0.589599	0.830757	0.266022
FHB_Score	GWM0735_128	7A	16	09CEC	3.104	-0.762745	-0.955884	-0.646061	-0.613111	-0.74445	0.154886
FHB_Score	GWM0735_128	7A	16	BLUE	3.183	-0.762745	-0.955884	-0.646061	-0.613111	-0.74445	0.154886
FHB_INC	WMC0168_307	7A	29.3	10BOD_I	4.192	-1.07632	-1.43867	-0.824296	-1.65065	-1.24748	0.368549
FHB_INC	WMC0168_307	7A	29.3	BLUE_I	3.009	-1.07632	-1.43867	-0.824296	-1.65065	-1.24748	0.368549
FHB_Score	WMC0168_307	7A	29.3	10BOD	3.276	-0.489196	-0.600937	-0.487259	-0.648608	-0.5565	0.0812048
FHB_INC	WMC0168_309	7A	29.4	09AHL_I	3.016	2.68792	2.03048	1.63218	2.08779	2.10959	0.435555
FHB_INC	WMC0168_309	7A	29.4	09CEC_I	3.08	2.68792	2.03048	1.63218	2.08779	2.10959	0.435555
FHB_INC	WMC0168_309	7A	29.4	10BOD_I	5.119	2.68792	2.03048	1.63218	2.08779	2.10959	0.435555
FHB_INC	WMC0168_309	7A	29.4	BLUE_I	4.113	2.68792	2.03048	1.63218	2.08779	2.10959	0.435555
FHB_Score	WMC0168_309	7A	29.4	09AHL	3.851	1.80216	0.911797	0.951427	1.14963	1.20375	0.412281
FHB_Score	WMC0168_309	7A	29.4	10BOD	6.229	1.80216	0.911797	0.951427	1.14963	1.20375	0.412281
FHB_Score	WMC0168_309	7A	29.4	BLUE	4.839	1.80216	0.911797	0.951427	1.14963	1.20375	0.412281
FHB_SEV	WMC0168_309	7A	29.4	09AHL_S	4.81	1.86409	0.569268	1.0656	0.892887	1.09796	0.550628
FHB_SEV	WMC0168_309	7A	29.4	10BOD_S	5.28	1.86409	0.569268	1.0656	0.892887	1.09796	0.550628
FHB_SEV	WMC0168_309	7A	29.4	BLUE_S	4.999	1.86409	0.569268	1.0656	0.892887	1.09796	0.550628
FHB_INC	GWM3064_228	7A	41.3	10AHL_I	6.031	-1.38324	-1.0308	-3.114	-1.92676	-1.8637	0.911368
FHB_INC	GWM3064_228	7A	41.3	10BOD_I	4.025	-1.38324	-1.0308	-3.114	-1.92676	-1.8637	0.911368
FHB_INC	GWM3064_228	7A	41.3	BLUE_I	3.701	-1.38324	-1.0308	-3.114	-1.92676	-1.8637	0.911368
FHB_Score	GWM3064_228	7A	41.3	10AHL	5.6	-0.61215	-0.494282	-1.60131	-0.858603	-0.891587	0.496903
FHB_Score	GWM3064_228	7A	41.3	10BOD	3.499	-0.61215	-0.494282	-1.60131	-0.858603	-0.891587	0.496903
FHB_Score	GWM3064_228	7A	41.3	BLUE	3.215	-0.61215	-0.494282	-1.60131	-0.858603	-0.891587	0.496903
FHB_SEV	GWM3064_228	7A	41.3	10AHL_S	3.636	-0.507087	-0.516889	-1.33702	-0.714923	-0.768981	0.390613
FHB_INC	CFA2049b_170	7A	43.9	09AHL_I	3.51	-2.6834	-0.800229	-2.917	-2.2642	-2.16621	0.949854
FHB_INC	CFA2049b_170	7A	43.9	10AHL_I	3.559	-2.6834	-0.800229	-2.917	-2.2642	-2.16621	0.949854
FHB_INC	CFA2049b_170	7A	43.9	10BOD_I	3.331	-2.6834	-0.800229	-2.917	-2.2642	-2.16621	0.949854
FHB_INC	CFA2049b_170	7A	43.9	BLUE_I	3.332	-2.6834	-0.800229	-2.917	-2.2642	-2.16621	0.949854
FHB_Score	CFA2049b_170	7A	43.9	09AHL	3.924	-1.64238	-0.521599	-1.52945	-1.18351	-1.21923	0.504398
FHB_Score	CFA2049b_170	7A	43.9	10AHL	3.748	-1.64238	-0.521599	-1.52945	-1.18351	-1.21923	0.504398
FHB_Score	CFA2049b_170	7A	43.9	10BOD	3.817	-1.64238	-0.521599	-1.52945	-1.18351	-1.21923	0.504398
FHB_Score	CFA2049b_170	7A	43.9	BLUE	3.82	-1.64238	-0.521599	-1.52945	-1.18351	-1.21923	0.504398
FHB_SEV	CFA2049b_170	7A	43.9	09AHL_S	3.712	-1.62425	-0.835039	-1.31856	-0.808183	-1.14651	0.395525
FHB_SEV	CFA2049b_170	7A	43.9	BLUE_S	3.529	-1.62425	-0.835039	-1.31856	-0.808183	-1.14651	0.395525
FHB_INC	CFA2049b_172	7A	44	09AHL_I	3.453	2.50206	0.783698	2.98172	2.24644	2.12848	0.946913
FHB_INC	CFA2049b_172	7A	44	10AHL_I	3.857	2.50206	0.783698	2.98172	2.24644	2.12848	0.946913
FHB_INC	CFA2049b_172	7A	44	10BOD_I	3.462	2.50206	0.783698	2.98172	2.24644	2.12848	0.946913
FHB_INC	CFA2049b_172	7A	44	BLUE_I	3.483	2.50206	0.783698	2.98172	2.24644	2.12848	0.946913
FHB_Score	CFA2049b_172	7A	44	09AHL	3.794	1.53178	0.49983	1.57299	1.1431	1.18693	0.497323
FHB_Score	CFA2049b_172	7A	44	10AHL	4.069	1.53178	0.49983	1.57299	1.1431	1.18693	0.497323
FHB_Score	CFA2049b_172	7A	44	10BOD	3.87	1.53178	0.49983	1.57299	1.1431	1.18693	0.497323
FHB_Score	CFA2049b_172	7A	44	BLUE	3.924	1.53178	0.49983	1.57299	1.1431	1.18693	0.497323
FHB_SEV	CFA2049b_172	7A	44	09AHL_S	3.633	1.52095	0.829114	1.3657	0.774416	1.12254	0.37645
FHB_SEV	CFA2049b_172	7A	44	BLUE_S	3.635	1.52095	0.829114	1.3657	0.774416	1.12254	0.37645
FHB_INC	BARC0127_217	7A	61.2	10AHL_I	3.701	-2.10184	-2.31034	-2.69006	-1.6021	-2.17609	0.453565
FHB_INC	BARC0127_217	7A	61.2	10BOD_I	3.385	-2.10184	-2.31034	-2.69006	-1.6021	-2.17609	0.453565
FHB_INC	BARC0127_217	7A	61.2	BLUE_I	3.434	-2.10184	-2.31034	-2.69006	-1.6021	-2.17609	0.453565
FHB_Score	BARC0127_217	7A	61.2	10AHL	4.136	-0.921674	-1.07169	-1.54777	-0.685195	-1.05658	0.364062
FHB_Score	BARC0127_217	7A	61.2	BLUE	3.15	-0.921674	-1.07169	-1.54777	-0.685195	-1.05658	0.364062
FHB_SEV	BARC0127_217	7A	61.2	10AHL_S	4.238	-1.21391	-0.931973	-1.70992	-0.198451	-1.01357	0.631433
FHB_SEV	BARC0127_217	7A	61.2	BLUE_S	3.465	-1.21391	-0.931973	-1.70992	-0.198451	-1.01357	0.631433
FHB_SEV	BARC0127_219	7A	61.3	10AHL_S	3.943	0.699958	0.330967	0.941697	0.282776	0.563849	0.313332
FHB_SEV	BARC0127_219	7A	61.3	10BOD_S	3.096	0.699958	0.330967	0.941697	0.282776	0.563849	0.313332
FHB_SEV	BARC0127_219	7A	61.3	BLUE_S	4	0.699958	0.330967	0.941697	0.282776	0.563849	0.313332
FHB_INC	BARC0222_185	7A	89.5	10BOD_I	3.243	-1.19685	-0.192047	-0.975793	-1.30599	-0.917668	0.50287
FHB_INC	BARC0222_187	7A	89.6	09AHL_I	3.011	1.55234	0.620601	1.31462	1.77404	1.3154	0.499744
FHB_INC	BARC0222_187	7A	89.6	10AHL_I	3.714	1.55234	0.620601	1.31462	1.77404	1.3154	0.499744
FHB_INC	BARC0222_187	7A	89.6	10BOD_I	4.995	1.55234	0.620601	1.31462	1.77404	1.3154	0.499744
FHB_INC	BARC0222_187	7A	89.6	BLUE_I	4.009	1.55234	0.620601	1.31462	1.77404	1.3154	0.499744
FHB_Score	BARC0222_187	7A	89.6	10AHL	3.161	0.557411	0.0144842	0.592481	0.640214	0.451148	0.29308
FHB_Score	BARC0222_187	7A	89.6	10BOD	3.555	0.557411	0.0144842	0.592481	0.640214	0.451148	0.29308
FHB_INC	WMC0596_367	7A	131.6	09CEC_I	3.671	2.15948	2.33392	1.13269	1.93132	1.88935	0.530693
FHB_INC	WMC0596_367	7A	131.6	BLUE_I	3.242	2.15948	2.33392	1.13269	1.93132	1.88935	0.530693
FHB_Score	WMC0596_367	7A	131.6	09CEC	3.864	1.01199	1.30036	0.781017	1.04916	1.03563	0.212642
FHB_Score	WMC0596_367	7A	131.6	BLUE	3.308	1.01199	1.30036	0.781017	1.04916	1.03563	0.212642
FHB_SEV	WMC0596_367	7A	131.6	09CEC_S	3.53	1.11587	1.37411	0.589975	0.878239	0.989549	0.334612
FHB_SEV	WMC0596_367	7A	131.6	BLUE_S	3.034	1.11587	1.37411	0.589975	0.878239	0.989549	0.334612
FHB_Score	WMC0488a_103	7A	143.1	10BOD	3.126	-0.698839	-0.223872	-0.594169	-0.726898	-0.560945	0.23186
FHB_INC	WMC0488a_120	7A	143.3	09AHL_I	4.552	2.48915	1.80138	1.97332	1.92817	2.048	0.302972
FHB_INC	WMC0488a_120	7A	143.3	09CEC_I	3.334	2.48915	1.80138	1.97332	1.92817	2.048	0.302972
FHB_INC	WMC0488a_120	7A	143.3	10AHL_I	3.555	2.48915	1.80138	1.97332	1.92817	2.048	0.302972
FHB_INC	WMC0488a_120	7A	143.3	10BOD_I	4.714	2.48915	1.80138	1.97332	1.92817	2.048	0.302972
FHB_INC	WMC0488a_120	7A	143.3	BLUE_I	5.239	2.48915	1.80138	1.97332	1.92817	2.048	0.302972
FHB_Score	WMC0488a_120	7A	143.3	09AHL	3.358	1.01983	0.663543	1.03003	0.965695	0.919776	0.17314
FHB_Score	WMC0488a_120	7A	143.3	10AHL	3.806	1.01983	0.663543	1.03003	0.965695	0.919776	0.17314
FHB_Score	WMC0488a_120	7A	143.3	10BOD	5.357	1.01983	0.663543	1.03003	0.965695	0.919776	0.17314
FHB_Score	WMC0488a_120	7A	143.3	BLUE	4.874	1.01983	0.663543	1.03003	0.965695	0.919776	0.17314
FHB_SEV	WMC0488a_120	7A	143.3	09AHL_S	3.894	0.876976	0.402346	1.11933	0.947953	0.83665	0.306888
FHB_SEV	WMC0488a_120	7A	143.3	10AHL_S	3.779	0.876976	0.402346	1.11933	0.947953	0.83665	0.306888
FHB_SEV	WMC0488a_120	7A	143.3	10BOD_S	4.888	0.876976	0.402346	1.11933	0.947953	0.83665	0.306888
FHB_SEV	WMC0488a_120	7A	143.3	BLUE_S	4.355	0.876976	0.402346	1.11933	0.947953	0.83665	0.306888
FHB_SEV	BARC0049_205	7A	156.3	10AHL_S	4.732	0.496234	1.0284	1.27849	0.830004	0.908283	0.33035
FHB_SEV	BARC0049_205	7A	156.3	10BOD_S	3.788	0.496234	1.0284	1.27849	0.830004	0.908283	0.33035
FHB_SEV	BARC0049_205	7A	156.3	BLUE_S	4.635	0.496234	1.0284	1.27849	0.830004	0.908283	0.33035
FHB_SEV	BARC0049_217	7A	156.4	10AHL_S	3.621	-0.460293	-0.497928	-0.938365	-0.497167	-0.598438	0.227298
FHB_SEV	BARC0049_217	7A	156.4	BLUE_S	3.391	-0.460293	-0.497928	-0.938365	-0.497167	-0.598438	0.227298
FHB_INC	GWM1061b_165	7A	199.9	10AHL_I	4.255	1.01725	0.997458	2.02659	1.50593	1.38681	0.487061
FHB_INC	GWM1061b_165	7A	199.9	10BOD_I	4.092	1.01725	0.997458	2.02659	1.50593	1.38681	0.487061
FHB_INC	GWM1061b_165	7A	199.9	BLUE_I	3.973	1.01725	0.997458	2.02659	1.50593	1.38681	0.487061
FHB_Score	GWM1061b_165	7A	199.9	10AHL	4.058	0.287779	0.380766	1.0027	0.652133	0.580844	0.320916
FHB_Score	GWM1061b_165	7A	199.9	10BOD	3.803	0.287779	0.380766	1.0027	0.652133	0.580844	0.320916
FHB_Score	GWM1061b_165	7A	199.9	BLUE	3.267	0.287779	0.380766	1.0027	0.652133	0.580844	0.320916
FHB_SEV	GWM1061b_165	7A	199.9	10AHL_S	4.293	0.398779	0.321026	1.0639	0.671674	0.613844	0.335603
FHB_SEV	GWM1061b_165	7A	199.9	10BOD_S	3.911	0.398779	0.321026	1.0639	0.671674	0.613844	0.335603
FHB_SEV	GWM1061b_165	7A	199.9	BLUE_S	3.487	0.398779	0.321026	1.0639	0.671674	0.613844	0.335603
FHB_INC	GWM1207_260	7A	230.6	09AHL_I	3.02	2.1243	1.6217	0.45354	1.22405	1.3559	0.70539
FHB_INC	GWM1207_260	7A	230.6	10BOD_I	3.325	2.1243	1.6217	0.45354	1.22405	1.3559	0.70539
FHB_Score	GWM1207_260	7A	230.6	10BOD	3.17	1.07665	0.919659	0.356078	0.56704	0.729857	0.327878
FHB_SEV	GWM1207_260	7A	230.6	10BOD_S	3.192	0.856316	0.858652	0.39016	0.697819	0.700737	0.220309
FHB_SEV	GWM1207_260	7A	230.6	BLUE_S	3.074	0.856316	0.858652	0.39016	0.697819	0.700737	0.220309
FHB_INC	GWM0942_124	7A	241.3	09AHL_I	3.272	-3.99617	-4.59545	-0.247687	-2.45326	-2.82314	1.93966
FHB_INC	GWM0942_124	7A	241.3	09CEC_I	3.611	-3.99617	-4.59545	-0.247687	-2.45326	-2.82314	1.93966
FHB_INC	GWM0942_124	7A	241.3	10BOD_I	3.215	-3.99617	-4.59545	-0.247687	-2.45326	-2.82314	1.93966
FHB_INC	GWM0942_124	7A	241.3	BLUE_I	3.574	-3.99617	-4.59545	-0.247687	-2.45326	-2.82314	1.93966
FHB_Score	GWM0942_124	7A	241.3	BLUE	3.066	-1.73741	-1.91127	-0.292534	-1.23882	-1.29501	0.726545
FHB_SEV	GWM0942_124	7A	241.3	09AHL_S	3.168	-2.12235	-1.68112	-0.808132	-1.56692	-1.54463	0.546295
FHB_SEV	GWM0942_124	7A	241.3	10BOD_S	3.566	-2.12235	-1.68112	-0.808132	-1.56692	-1.54463	0.546295
FHB_SEV	GWM0942_124	7A	241.3	BLUE_S	3.613	-2.12235	-1.68112	-0.808132	-1.56692	-1.54463	0.546295
FHB_INC	WMC0525_256	7A	250.8	10AHL_I	3.115	-1.08996	-1.17176	-2.88857	-1.64032	-1.69765	0.830146
FHB_INC	GWM0400_152	7B	3.5	09AHL_I	4.866	2.67327	1.85329	0.526885	1.26296	1.5791	0.909117
FHB_INC	GWM0400_152	7B	3.5	BLUE_I	3.836	2.67327	1.85329	0.526885	1.26296	1.5791	0.909117
FHB_Score	GWM0400_152	7B	3.5	09AHL	5.945	1.63211	1.00212	0.121762	0.578927	0.833729	0.642283
FHB_Score	GWM0400_152	7B	3.5	09CEC	3.013	1.63211	1.00212	0.121762	0.578927	0.833729	0.642283
FHB_Score	GWM0400_152	7B	3.5	BLUE	4.192	1.63211	1.00212	0.121762	0.578927	0.833729	0.642283
FHB_SEV	GWM0400_152	7B	3.5	09AHL_S	4.278	1.44024	0.799455	0.0951913	0.756065	0.772737	0.549429
FHB_SEV	GWM0400_152	7B	3.5	BLUE_S	3.541	1.44024	0.799455	0.0951913	0.756065	0.772737	0.549429
FHB_Score	GWM0400_154	7B	3.6	09AHL	3.576	-1.30647	-0.664712	0.044392	-0.456526	-0.595829	0.559478
FHB_SEV	GWM0400_154	7B	3.6	09AHL_S	3.6	-1.44248	-0.604306	0.0195321	-0.597761	-0.656254	0.600266
FHB_Score	WMC0076a_273	7B	6.1	09CEC	3.001	0.753011	0.863864	0.0934387	0.218797	0.482278	0.382763
FHB_SEV	GWM1184_148	7B	24.5	09AHL_S	3.743	-2.60601	-3.14557	-2.89972	-2.2113	-2.71565	0.402124
FHB_SEV	GWM1184_148	7B	24.5	09CEC_S	3.822	-2.60601	-3.14557	-2.89972	-2.2113	-2.71565	0.402124
FHB_SEV	GWM1184_148	7B	24.5	10AHL_S	3.099	-2.60601	-3.14557	-2.89972	-2.2113	-2.71565	0.402124
FHB_SEV	GWM1184_148	7B	24.5	BLUE_S	4.752	-2.60601	-3.14557	-2.89972	-2.2113	-2.71565	0.402124
FHB_INC	BARC0255_221	7B	31.7	10AHL_I	3.136	1.44467	1.27926	1.41909	0.368987	1.128	0.511204
FHB_SEV	GWM0046_177	7B	34.2	09AHL_S	3.447	1.67325	0.881505	0.381345	0.111917	0.762004	0.68609
FHB_INC	BARC0267a_null	7B	35.9	09AHL_I	3.579	-2.97254	-2.61901	-1.19367	-1.65481	-2.11001	0.826622
FHB_INC	BARC0267a_null	7B	35.9	10BOD_I	4.158	-2.97254	-2.61901	-1.19367	-1.65481	-2.11001	0.826622
FHB_INC	BARC0267a_null	7B	35.9	BLUE_I	3.716	-2.97254	-2.61901	-1.19367	-1.65481	-2.11001	0.826622
FHB_Score	BARC0267a_null	7B	35.9	09AHL	3.08	-1.65517	-1.29007	-0.342411	-0.803553	-1.0228	0.572226
FHB_SEV	BARC0267a_null	7B	35.9	09AHL_S	3.206	-1.72763	-1.02859	-0.134028	-0.72229	-0.903136	0.663267
FHB_INC	BARC0267a_145	7B	36	09AHL_I	8.91	4.0857	3.60449	2.1495	1.8954	2.93377	1.0755
FHB_INC	BARC0267a_145	7B	36	09CEC_I	7.417	4.0857	3.60449	2.1495	1.8954	2.93377	1.0755
FHB_INC	BARC0267a_145	7B	36	10AHL_I	4.867	4.0857	3.60449	2.1495	1.8954	2.93377	1.0755
FHB_INC	BARC0267a_145	7B	36	10BOD_I	6.926	4.0857	3.60449	2.1495	1.8954	2.93377	1.0755
FHB_INC	BARC0267a_145	7B	36	BLUE_I	9.079	4.0857	3.60449	2.1495	1.8954	2.93377	1.0755
FHB_Score	BARC0267a_145	7B	36	09AHL	8.753	2.43951	1.79418	0.898983	0.932682	1.51634	0.741893
FHB_Score	BARC0267a_145	7B	36	09CEC	6.351	2.43951	1.79418	0.898983	0.932682	1.51634	0.741893
FHB_Score	BARC0267a_145	7B	36	10AHL	4.069	2.43951	1.79418	0.898983	0.932682	1.51634	0.741893
FHB_Score	BARC0267a_145	7B	36	10BOD	6.091	2.43951	1.79418	0.898983	0.932682	1.51634	0.741893
FHB_Score	BARC0267a_145	7B	36	BLUE	8.378	2.43951	1.79418	0.898983	0.932682	1.51634	0.741893
FHB_SEV	BARC0267a_145	7B	36	09AHL_S	9.351	2.45686	1.85388	0.386698	0.920212	1.40441	0.927338
FHB_SEV	BARC0267a_145	7B	36	09CEC_S	4.976	2.45686	1.85388	0.386698	0.920212	1.40441	0.927338
FHB_SEV	BARC0267a_145	7B	36	10BOD_S	5.621	2.45686	1.85388	0.386698	0.920212	1.40441	0.927338
FHB_SEV	BARC0267a_145	7B	36	BLUE_S	7.525	2.45686	1.85388	0.386698	0.920212	1.40441	0.927338
FHB_INC	WMC0662_192	7B	40.1	09AHL_I	3.389	-2.35246	-2.68966	-0.514071	-1.68266	-1.80971	0.959811
FHB_INC	WMC0662_192	7B	40.1	09CEC_I	4.033	-2.35246	-2.68966	-0.514071	-1.68266	-1.80971	0.959811
FHB_INC	WMC0662_192	7B	40.1	10BOD_I	3.87	-2.35246	-2.68966	-0.514071	-1.68266	-1.80971	0.959811
FHB_INC	WMC0662_192	7B	40.1	BLUE_I	3.612	-2.35246	-2.68966	-0.514071	-1.68266	-1.80971	0.959811
FHB_Score	WMC0662_192	7B	40.1	09AHL	3.459	-1.32388	-1.39852	-0.0813569	-0.857734	-0.915373	0.605314
FHB_Score	WMC0662_192	7B	40.1	09CEC	3.747	-1.32388	-1.39852	-0.0813569	-0.857734	-0.915373	0.605314
FHB_Score	WMC0662_192	7B	40.1	10BOD	3.54	-1.32388	-1.39852	-0.0813569	-0.857734	-0.915373	0.605314
FHB_Score	WMC0662_192	7B	40.1	BLUE	3.427	-1.32388	-1.39852	-0.0813569	-0.857734	-0.915373	0.605314
FHB_SEV	WMC0662_192	7B	40.1	09AHL_S	3.832	-1.45262	-1.47018	0.130044	-0.748726	-0.885369	0.755757
FHB_SEV	WMC0662_192	7B	40.1	09CEC_S	3.213	-1.45262	-1.47018	0.130044	-0.748726	-0.885369	0.755757
FHB_SEV	WMC0662_192	7B	40.1	10BOD_S	3.315	-1.45262	-1.47018	0.130044	-0.748726	-0.885369	0.755757
FHB_SEV	WMC0662_192	7B	40.1	BLUE_S	3.31	-1.45262	-1.47018	0.130044	-0.748726	-0.885369	0.755757
FHB_INC	GWM0808_105	7B	54.1	09AHL_I	7.292	2.50756	2.8252	1.43337	1.37514	2.03532	0.740514
FHB_INC	GWM0808_105	7B	54.1	09CEC_I	6.518	2.50756	2.8252	1.43337	1.37514	2.03532	0.740514
FHB_INC	GWM0808_105	7B	54.1	10AHL_I	4.605	2.50756	2.8252	1.43337	1.37514	2.03532	0.740514
FHB_INC	GWM0808_105	7B	54.1	10BOD_I	5.27	2.50756	2.8252	1.43337	1.37514	2.03532	0.740514
FHB_INC	GWM0808_105	7B	54.1	BLUE_I	7.197	2.50756	2.8252	1.43337	1.37514	2.03532	0.740514
FHB_Score	GWM0808_105	7B	54.1	09AHL	6.665	1.41502	1.34125	0.503484	0.608794	0.967137	0.477474
FHB_Score	GWM0808_105	7B	54.1	09CEC	5.53	1.41502	1.34125	0.503484	0.608794	0.967137	0.477474
FHB_Score	GWM0808_105	7B	54.1	10AHL	3.785	1.41502	1.34125	0.503484	0.608794	0.967137	0.477474
FHB_Score	GWM0808_105	7B	54.1	10BOD	4.018	1.41502	1.34125	0.503484	0.608794	0.967137	0.477474
FHB_Score	GWM0808_105	7B	54.1	BLUE	6.195	1.41502	1.34125	0.503484	0.608794	0.967137	0.477474
FHB_SEV	GWM0808_105	7B	54.1	09AHL_S	6.797	1.41055	1.46606	0.134712	0.53706	0.887097	0.657727
FHB_SEV	GWM0808_105	7B	54.1	09CEC_S	5.446	1.41055	1.46606	0.134712	0.53706	0.887097	0.657727
FHB_SEV	GWM0808_105	7B	54.1	10BOD_S	3.765	1.41055	1.46606	0.134712	0.53706	0.887097	0.657727
FHB_SEV	GWM0808_105	7B	54.1	BLUE_S	6.132	1.41055	1.46606	0.134712	0.53706	0.887097	0.657727
FHB_INC	GWM0808_111	7B	54.2	09AHL_I	7.228	-2.50327	-2.81459	-1.76575	-2.57178	-2.41385	0.452239
FHB_INC	GWM0808_111	7B	54.2	09CEC_I	7.02	-2.50327	-2.81459	-1.76575	-2.57178	-2.41385	0.452239
FHB_INC	GWM0808_111	7B	54.2	10AHL_I	5.302	-2.50327	-2.81459	-1.76575	-2.57178	-2.41385	0.452239
FHB_INC	GWM0808_111	7B	54.2	10BOD_I	9.466	-2.50327	-2.81459	-1.76575	-2.57178	-2.41385	0.452239
FHB_INC	GWM0808_111	7B	54.2	BLUE_I	9.123	-2.50327	-2.81459	-1.76575	-2.57178	-2.41385	0.452239
FHB_Score	GWM0808_111	7B	54.2	09AHL	5.344	-1.16529	-1.18136	-0.591404	-1.08085	-1.00473	0.279053
FHB_Score	GWM0808_111	7B	54.2	09CEC	5.344	-1.16529	-1.18136	-0.591404	-1.08085	-1.00473	0.279053
FHB_Score	GWM0808_111	7B	54.2	10AHL	3.834	-1.16529	-1.18136	-0.591404	-1.08085	-1.00473	0.279053
FHB_Score	GWM0808_111	7B	54.2	10BOD	6.637	-1.16529	-1.18136	-0.591404	-1.08085	-1.00473	0.279053
FHB_Score	GWM0808_111	7B	54.2	BLUE	6.729	-1.16529	-1.18136	-0.591404	-1.08085	-1.00473	0.279053
FHB_SEV	GWM0808_111	7B	54.2	09AHL_S	5.443	-1.10947	-1.1339	-0.154493	-0.923686	-0.830387	0.46027
FHB_SEV	GWM0808_111	7B	54.2	09CEC_S	4.505	-1.10947	-1.1339	-0.154493	-0.923686	-0.830387	0.46027
FHB_SEV	GWM0808_111	7B	54.2	10BOD_S	6.064	-1.10947	-1.1339	-0.154493	-0.923686	-0.830387	0.46027
FHB_SEV	GWM0808_111	7B	54.2	BLUE_S	6.201	-1.10947	-1.1339	-0.154493	-0.923686	-0.830387	0.46027
FHB_INC	BARC0176_224	7B	60.2	09AHL_I	6.533	2.38707	2.86325	1.61351	1.47243	2.08406	0.656878
FHB_INC	BARC0176_224	7B	60.2	09CEC_I	7.174	2.38707	2.86325	1.61351	1.47243	2.08406	0.656878
FHB_INC	BARC0176_224	7B	60.2	10AHL_I	4.585	2.38707	2.86325	1.61351	1.47243	2.08406	0.656878
FHB_INC	BARC0176_224	7B	60.2	10BOD_I	5.131	2.38707	2.86325	1.61351	1.47243	2.08406	0.656878
FHB_INC	BARC0176_224	7B	60.2	BLUE_I	7.196	2.38707	2.86325	1.61351	1.47243	2.08406	0.656878
FHB_Score	BARC0176_224	7B	60.2	09AHL	5.123	1.22235	1.2178	0.624544	0.544175	0.902216	0.368497
FHB_Score	BARC0176_224	7B	60.2	09CEC	5.409	1.22235	1.2178	0.624544	0.544175	0.902216	0.368497
FHB_Score	BARC0176_224	7B	60.2	10AHL	3.716	1.22235	1.2178	0.624544	0.544175	0.902216	0.368497
FHB_Score	BARC0176_224	7B	60.2	10BOD	3.76	1.22235	1.2178	0.624544	0.544175	0.902216	0.368497
FHB_Score	BARC0176_224	7B	60.2	BLUE	5.654	1.22235	1.2178	0.624544	0.544175	0.902216	0.368497
FHB_SEV	BARC0176_224	7B	60.2	09AHL_S	5.792	1.32598	1.18444	0.32476	0.442388	0.819392	0.508817
FHB_SEV	BARC0176_224	7B	60.2	09CEC_S	4.521	1.32598	1.18444	0.32476	0.442388	0.819392	0.508817
FHB_SEV	BARC0176_224	7B	60.2	10AHL_S	3.284	1.32598	1.18444	0.32476	0.442388	0.819392	0.508817
FHB_SEV	BARC0176_224	7B	60.2	10BOD_S	3.614	1.32598	1.18444	0.32476	0.442388	0.819392	0.508817
FHB_SEV	BARC0176_224	7B	60.2	BLUE_S	5.717	1.32598	1.18444	0.32476	0.442388	0.819392	0.508817
FHB_INC	BARC0176_260	7B	60.4	09AHL_I	3.103	-1.38688	-2.01322	-0.230138	-1.32424	-1.23862	0.740799
FHB_INC	BARC0176_260	7B	60.4	09CEC_I	4.203	-1.38688	-2.01322	-0.230138	-1.32424	-1.23862	0.740799
FHB_INC	BARC0176_260	7B	60.4	10BOD_I	4.093	-1.38688	-2.01322	-0.230138	-1.32424	-1.23862	0.740799
FHB_INC	BARC0176_260	7B	60.4	BLUE_I	3.913	-1.38688	-2.01322	-0.230138	-1.32424	-1.23862	0.740799
FHB_Score	BARC0176_260	7B	60.4	09CEC	3.364	-0.595853	-0.841958	0.168506	-0.42349	-0.423199	0.430226
FHB_INC	BARC0278_312	7B	65.4	09AHL_I	5.198	1.54484	1.4298	0.00148479	0.558734	0.883714	0.734673
FHB_INC	BARC0278_312	7B	65.4	09CEC_I	4.338	1.54484	1.4298	0.00148479	0.558734	0.883714	0.734673
FHB_INC	BARC0278_312	7B	65.4	10BOD_I	4.267	1.54484	1.4298	0.00148479	0.558734	0.883714	0.734673
FHB_INC	BARC0278_312	7B	65.4	BLUE_I	4.853	1.54484	1.4298	0.00148479	0.558734	0.883714	0.734673
FHB_Score	BARC0278_312	7B	65.4	09AHL	3.793	0.837667	0.654904	-0.188036	0.308637	0.403293	0.451154
FHB_Score	BARC0278_312	7B	65.4	09CEC	3.538	0.837667	0.654904	-0.188036	0.308637	0.403293	0.451154
FHB_Score	BARC0278_312	7B	65.4	10BOD	3.366	0.837667	0.654904	-0.188036	0.308637	0.403293	0.451154
FHB_Score	BARC0278_312	7B	65.4	BLUE	3.838	0.837667	0.654904	-0.188036	0.308637	0.403293	0.451154
FHB_SEV	BARC0278_312	7B	65.4	09AHL_S	3.946	0.996509	0.384082	-0.557236	0.221171	0.261131	0.639588
FHB_SEV	BARC0278_312	7B	65.4	10BOD_S	3.111	0.996509	0.384082	-0.557236	0.221171	0.261131	0.639588
FHB_SEV	BARC0278_312	7B	65.4	BLUE_S	3.415	0.996509	0.384082	-0.557236	0.221171	0.261131	0.639588
FHB_INC	BARC0278_318	7B	65.6	09AHL_I	3.651	-0.973153	-1.19651	-0.541137	-0.831517	-0.88558	0.274416
FHB_INC	BARC0278_318	7B	65.6	09CEC_I	3.731	-0.973153	-1.19651	-0.541137	-0.831517	-0.88558	0.274416
FHB_INC	BARC0278_318	7B	65.6	10BOD_I	4.238	-0.973153	-1.19651	-0.541137	-0.831517	-0.88558	0.274416
FHB_INC	BARC0278_318	7B	65.6	BLUE_I	4.326	-0.973153	-1.19651	-0.541137	-0.831517	-0.88558	0.274416
FHB_Score	BARC0278_318	7B	65.6	09CEC	3.114	-0.437573	-0.549695	-0.136377	-0.40244	-0.381521	0.175078
FHB_Score	BARC0278_318	7B	65.6	10BOD	3.545	-0.437573	-0.549695	-0.136377	-0.40244	-0.381521	0.175078
FHB_Score	BARC0278_318	7B	65.6	BLUE	3.597	-0.437573	-0.549695	-0.136377	-0.40244	-0.381521	0.175078
FHB_SEV	BARC0278_318	7B	65.6	09AHL_S	3.915	-0.813715	-0.888594	-0.00773206	-0.337485	-0.511881	0.41537
FHB_SEV	BARC0278_318	7B	65.6	09CEC_S	4.393	-0.813715	-0.888594	-0.00773206	-0.337485	-0.511881	0.41537
FHB_SEV	BARC0278_318	7B	65.6	10BOD_S	3.473	-0.813715	-0.888594	-0.00773206	-0.337485	-0.511881	0.41537
FHB_SEV	BARC0278_318	7B	65.6	BLUE_S	4.599	-0.813715	-0.888594	-0.00773206	-0.337485	-0.511881	0.41537
FHB_INC	WMC0517_223	7B	101.5	09AHL_I	5.42	2.29064	2.82122	0.928749	1.57069	1.90282	0.82724
FHB_INC	WMC0517_223	7B	101.5	09CEC_I	6.425	2.29064	2.82122	0.928749	1.57069	1.90282	0.82724
FHB_INC	WMC0517_223	7B	101.5	10BOD_I	5.245	2.29064	2.82122	0.928749	1.57069	1.90282	0.82724
FHB_INC	WMC0517_223	7B	101.5	BLUE_I	6.133	2.29064	2.82122	0.928749	1.57069	1.90282	0.82724
FHB_Score	WMC0517_223	7B	101.5	09AHL	5.546	1.28713	1.30005	0.539529	0.917189	1.01097	0.360963
FHB_Score	WMC0517_223	7B	101.5	09CEC	5.595	1.28713	1.30005	0.539529	0.917189	1.01097	0.360963
FHB_Score	WMC0517_223	7B	101.5	10BOD	5.365	1.28713	1.30005	0.539529	0.917189	1.01097	0.360963
FHB_Score	WMC0517_223	7B	101.5	BLUE	6.293	1.28713	1.30005	0.539529	0.917189	1.01097	0.360963
FHB_SEV	WMC0517_223	7B	101.5	09AHL_S	5.575	1.23731	1.10337	0.244146	0.762528	0.83684	0.442804
FHB_SEV	WMC0517_223	7B	101.5	09CEC_S	3.814	1.23731	1.10337	0.244146	0.762528	0.83684	0.442804
FHB_SEV	WMC0517_223	7B	101.5	10BOD_S	4.893	1.23731	1.10337	0.244146	0.762528	0.83684	0.442804
FHB_SEV	WMC0517_223	7B	101.5	BLUE_S	5.377	1.23731	1.10337	0.244146	0.762528	0.83684	0.442804
FHB_INC	BARC0340_205	7B	171.3	10BOD_I	3.302	-1.10289	-0.61763	-1.741	-2.85593	-1.57936	0.96742
FHB_Score	BARC0340_205	7B	171.3	10BOD	3.115	-0.398901	-0.289604	-0.80976	-1.47138	-0.742411	0.535089
FHB_SEV	BARC0340_205	7B	171.3	10BOD_S	3.968	-0.100144	-0.847045	-0.99745	-1.87735	-0.955498	0.729148
FHB_INC	BARC0182_115	7B	176.2	09AHL_I	6.825	-3.52285	-3.05507	-2.62523	-2.70992	-2.97827	0.407887
FHB_INC	BARC0182_115	7B	176.2	09CEC_I	5.619	-3.52285	-3.05507	-2.62523	-2.70992	-2.97827	0.407887
FHB_INC	BARC0182_115	7B	176.2	10AHL_I	5.509	-3.52285	-3.05507	-2.62523	-2.70992	-2.97827	0.407887
FHB_INC	BARC0182_115	7B	176.2	10BOD_I	7.309	-3.52285	-3.05507	-2.62523	-2.70992	-2.97827	0.407887
FHB_INC	BARC0182_115	7B	176.2	BLUE_I	8.229	-3.52285	-3.05507	-2.62523	-2.70992	-2.97827	0.407887
FHB_Score	BARC0182_115	7B	176.2	09AHL	5.963	-1.7953	-1.45551	-1.4282	-1.23725	-1.47907	0.232108
FHB_Score	BARC0182_115	7B	176.2	09CEC	5.102	-1.7953	-1.45551	-1.4282	-1.23725	-1.47907	0.232108
FHB_Score	BARC0182_115	7B	176.2	10AHL	5.836	-1.7953	-1.45551	-1.4282	-1.23725	-1.47907	0.232108
FHB_Score	BARC0182_115	7B	176.2	10BOD	7.586	-1.7953	-1.45551	-1.4282	-1.23725	-1.47907	0.232108
FHB_Score	BARC0182_115	7B	176.2	BLUE	8.267	-1.7953	-1.45551	-1.4282	-1.23725	-1.47907	0.232108
FHB_SEV	BARC0182_115	7B	176.2	09AHL_S	6.342	-1.70121	-0.97715	-1.20003	-0.992815	-1.2178	0.337901
FHB_SEV	BARC0182_115	7B	176.2	09CEC_S	3.314	-1.70121	-0.97715	-1.20003	-0.992815	-1.2178	0.337901
FHB_SEV	BARC0182_115	7B	176.2	10AHL_S	4.768	-1.70121	-0.97715	-1.20003	-0.992815	-1.2178	0.337901
FHB_SEV	BARC0182_115	7B	176.2	10BOD_S	6.161	-1.70121	-0.97715	-1.20003	-0.992815	-1.2178	0.337901
FHB_SEV	BARC0182_115	7B	176.2	BLUE_S	7.04	-1.70121	-0.97715	-1.20003	-0.992815	-1.2178	0.337901
FHB_INC	BARC0182_118	7B	176.3	09CEC_I	4.107	-2.44296	-4.49176	-2.45682	-3.07914	-3.11767	0.962906
FHB_INC	BARC0182_118	7B	176.3	10BOD_I	3.802	-2.44296	-4.49176	-2.45682	-3.07914	-3.11767	0.962906
FHB_INC	BARC0182_118	7B	176.3	BLUE_I	3.843	-2.44296	-4.49176	-2.45682	-3.07914	-3.11767	0.962906
FHB_Score	BARC0182_118	7B	176.3	09CEC	3.266	-1.15526	-1.86852	-1.038	-1.32832	-1.34752	0.367231
FHB_Score	BARC0182_118	7B	176.3	10BOD	3.284	-1.15526	-1.86852	-1.038	-1.32832	-1.34752	0.367231
FHB_Score	BARC0182_118	7B	176.3	BLUE	3.28	-1.15526	-1.86852	-1.038	-1.32832	-1.34752	0.367231
FHB_SEV	BARC0182_118	7B	176.3	09CEC_S	3.755	-1.81768	-2.58613	-0.888469	-1.36988	-1.66554	0.721545
FHB_SEV	BARC0182_118	7B	176.3	10BOD_S	3.599	-1.81768	-2.58613	-0.888469	-1.36988	-1.66554	0.721545
FHB_SEV	BARC0182_118	7B	176.3	BLUE_S	3.914	-1.81768	-2.58613	-0.888469	-1.36988	-1.66554	0.721545
FHB_INC	BARC0182_120	7B	176.4	09AHL_I	3.008	2.53438	1.9392	2.21647	0.861309	1.88784	0.726273
FHB_INC	BARC0182_120	7B	176.4	10AHL_I	3.041	2.53438	1.9392	2.21647	0.861309	1.88784	0.726273
FHB_INC	BARC0182_120	7B	176.4	BLUE_I	3.187	2.53438	1.9392	2.21647	0.861309	1.88784	0.726273
FHB_Score	BARC0182_120	7B	176.4	09AHL	3.197	1.53639	0.789333	1.36095	0.375847	1.01563	0.532595
FHB_Score	BARC0182_120	7B	176.4	10AHL	3.486	1.53639	0.789333	1.36095	0.375847	1.01563	0.532595
FHB_Score	BARC0182_120	7B	176.4	BLUE	3.408	1.53639	0.789333	1.36095	0.375847	1.01563	0.532595
FHB_SEV	BARC0182_120	7B	176.4	09AHL_S	3.215	1.32818	0.136612	1.18026	0.153332	0.699595	0.6433
FHB_INC	BARC0182_122	7B	176.5	10BOD_I	3.064	1.67221	1.66116	0.985471	1.58388	1.47568	0.329161
FHB_INC	BARC0182_128	7B	176.6	09AHL_I	3.008	2.53438	1.9392	2.21647	0.861309	1.88784	0.726273
FHB_INC	BARC0182_128	7B	176.6	10AHL_I	3.041	2.53438	1.9392	2.21647	0.861309	1.88784	0.726273
FHB_INC	BARC0182_128	7B	176.6	BLUE_I	3.187	2.53438	1.9392	2.21647	0.861309	1.88784	0.726273
FHB_Score	BARC0182_128	7B	176.6	09AHL	3.197	1.53639	0.789333	1.36095	0.375847	1.01563	0.532595
FHB_Score	BARC0182_128	7B	176.6	10AHL	3.486	1.53639	0.789333	1.36095	0.375847	1.01563	0.532595
FHB_Score	BARC0182_128	7B	176.6	BLUE	3.408	1.53639	0.789333	1.36095	0.375847	1.01563	0.532595
FHB_SEV	BARC0182_128	7B	176.6	09AHL_S	3.215	1.32818	0.136612	1.18026	0.153332	0.699595	0.6433
FHB_SEV	WMC0506_264	7D	6.5	09AHL_S	3.481	1.36013	0.143362	0.19862	0.76266	0.616194	0.569455
FHB_INC	GWM1650b_297	7D	29.7	09AHL_I	5.394	3.1533	2.41967	2.02087	2.31742	2.47781	0.481035
FHB_INC	GWM1650b_297	7D	29.7	09CEC_I	4.178	3.1533	2.41967	2.02087	2.31742	2.47781	0.481035
FHB_INC	GWM1650b_297	7D	29.7	10BOD_I	5.144	3.1533	2.41967	2.02087	2.31742	2.47781	0.481035
FHB_INC	GWM1650b_297	7D	29.7	BLUE_I	5.57	3.1533	2.41967	2.02087	2.31742	2.47781	0.481035
FHB_Score	GWM1650b_297	7D	29.7	09AHL	5.691	1.8089	1.23741	1.13674	1.23478	1.35446	0.306561
FHB_Score	GWM1650b_297	7D	29.7	09CEC	4.075	1.8089	1.23741	1.13674	1.23478	1.35446	0.306561
FHB_Score	GWM1650b_297	7D	29.7	10AHL	3.096	1.8089	1.23741	1.13674	1.23478	1.35446	0.306561
FHB_Score	GWM1650b_297	7D	29.7	10BOD	5.488	1.8089	1.23741	1.13674	1.23478	1.35446	0.306561
FHB_Score	GWM1650b_297	7D	29.7	BLUE	6.129	1.8089	1.23741	1.13674	1.23478	1.35446	0.306561
FHB_SEV	GWM1650b_297	7D	29.7	09AHL_S	6.198	1.96207	1.72522	1.25677	1.05185	1.49898	0.418021
FHB_SEV	GWM1650b_297	7D	29.7	09CEC_S	4.296	1.96207	1.72522	1.25677	1.05185	1.49898	0.418021
FHB_SEV	GWM1650b_297	7D	29.7	10AHL_S	3.402	1.96207	1.72522	1.25677	1.05185	1.49898	0.418021
FHB_SEV	GWM1650b_297	7D	29.7	10BOD_S	4.479	1.96207	1.72522	1.25677	1.05185	1.49898	0.418021
FHB_SEV	GWM1650b_297	7D	29.7	BLUE_S	6.292	1.96207	1.72522	1.25677	1.05185	1.49898	0.418021
[truncated: 534 more rows]
