# Supplementary material for: Whole Genome Association Mapping of Fusarium Head Blight Resistance in European Winter Wheat (Triticum aestivum L.)
Source: PLoS One. 2013 Feb 22;8(2):e57500. doi: 10.1371/journal.pone.0057500 (PMC3579808; doi:10.1371/journal.pone.0057500)
Supplement: Table S6 — Information about varieties. (XLSX) [file pone.0057500.s008.xlsx]

## Sheet: Tabelle1
TableS6: Varieties with year of release and country of listing as of 2010
Variety name	Countries of listing*				Year of release in first country, not indicating that it is still (2010) listed
Achat	A**				1997
Acienda	F	E			2004
Actros	D	DK			2005
Aguila	F				2005
Akratos	D				2004
Akteur	D	CZ	PL		2003
Alcazar	F	PL			2004
Alceste	D				2006
Alchemy	UK	DK			2006
Aldric	F				2007
Alidos	D				1987
Allister	F				2002
Altigo	F				2007
Altos	D	A			2000
Ambition	DK				2005
Ambrosia	UK				2005
Andalou	F				2001
Anthus	D	PL	NL	B	2005
Antonius	A				2003
Apache	F	CZ			1999
Aperitiv	S
Apollo	D				1984
Arack	F				2006
Ares	D				1983
Arina	CH
Arobase	F				2005
Asketis	D				1998
Astrado	A				2003
Astron	D				1989
Astuce	F				2004
Atlantis	D				1992
Attlass	F				2005
Aubusson	F				2001
Audi	DK				2006
Autan	F				2000
Avantage	F				2005
Azimut	F				2004
Azzuro	F				2006
Bagatelle 007	F				2005
Bagou	F	CZ			2007
Baguette 11	(F)
Balance	F				2000
Baltimor	F				1998
Banquet	CZ				2001
Bastide	F				2002
Batis	D	CZ			1994
Battalion	UK				2007
Batuta	PL				2006
Bermude	F				2007
Bill	DK	CZ			1998
Biscay	D	CZ	DK		2000
Bogatka	PL				2004
Boisseau	F				2007
Boomer	D	PL	DK		2005
Borneo	D				1997
Boston	F				2000
Brando	F				2000
Brilliant	D	CZ			2005
Brompton	UK				2005
Bryza	PL				2003
Bueno	F				2007
Bussard	D				1990
Buteo	D	CZ			2004
Caesar					1997
Calisto	F				2001
Campari	D				2003
Campero	F				2006
Caphorn	F	CZ			2000
Capnor	D	F			2003
Capo	A				1989
Cardos	D				1998
Carenius	D				2006
Caribou	F				2005
Cassiopeia	DK
Catalan	F				2002
CCB Ingénio	E				2006
CCB Préférence	F				2006
Centrum	D				2001
Certo	D				1999
Cetus	D				2005
Cezanne	F	E	I		1998
Chagall	F				2004
Charger	F				1997
Claire	UK				1999
Cliff	DK	UK
Compliment	D				2001
Consort	UK				1995
Contra	D	CZ	A		1990
Contur	DK
Cordiale	UK				2004
Corsaire	CZ				1999
CPBT W130	UK
Craklin	F				1998
Cubus	D	CZ			2002
Deben	UK	DK			2001
Dekan	D	A			1999
Dinosor	F	DK			2005
Discus	D				2007
Dream	(D)				1999
Drifter	D	CZ			1999
Duxford	UK				2008
Einstein	UK				2003
Elegant	D				2005
Element	A				2006
Ellvis	D	DK			2002
Enorm	D				2002
Ephoros	F	DK			2004
Epidoc	F				2006
Equilibre	F				2002
Equinox	F				1998
Eriwan	A				2006
Esket	D				2007
Estica	CZ	NL			1995
Euclide	F				2007
Eurojet	A				2006
Eveil	F				2002
Exotic	F				2004
Exotic	F				2005
Expert	F				2007
Exsept	D	UK			2001
Fastnet	DK
Fedor	D				2007
Figura	PL				2007
Finezja	PL				2002
Flair	D	PL	DK		1996
Florett	DK				2004
Folio	F				1997
Forban	F				2001
Format	D				2007
Fregata	PL				2004
Fridolin	A				2003
Frument	DK				2006
Garcia	F				2006
Gatsby	UK	DK			2006
Gladiator	UK				2004
Glasgow	UK	DK			2005
Globus	A	CZ	DK		2003
Graindor	F				2006
Greif	D				1989
Grisby	F				2001
Gulliver	UK
H03309	F				CTPS2
H03311	F				CTPS2
H04438	F				CTPS2
H05581A	F				CTPS2
H05606	F
Haldor	D				1999
Hamac	F				2001
Hanseat	(D)				1996
Haussmann	F				2006
Haven	(UK)				1988
Hereford	DK
Hereward	UK	DK			1991
Hermann	D				2004
Heroldo	D	CZ	DK		2004
Herzog	Röder				1986
History	(D)				2000
Hourra	F				2004
Humber	UK				2007
Hussar	(UK)				1991
Hyperion	UK				2006
Ibis	(D)				1991
Impression	D				2005
Incisif	F				2005
Inédit	F				2006
Innov	F				2005
Inoui	F				2004
Inspiration	D	DK	F		2007
Instinct	F				2006
Intact	F				2005
Intense	F				2001
Intérêt	F				2007
Iridium	F	CZ			2007
Isengrain	F				1997
Istabraq	UK				2004
Izyda	PL				2004
Jafet	D				2008
JB Asano	D				2008
Jenga	D	DK	A		2007
Julius	D	B			2008
Kanzler	(D)				1980
Kleber	F				2004
Kobiera	PL				2003
Kobra Plus	PL				1992
Koch	D				2003
Kontrast	D				1990
Korweta	PL
Kosack	S				1984
Kranich	D				2007
KWS Aurum LP 819.4.04	D				2009
KWS Chamsin LP 779.2.04	D				2009
KWS Scirocco LP 509.3.04	D				2009
Lars	S				1999
Legenda	PL				2005
Leiffer	D				2005
Levis	F	CH			1998
Limerick	UK
Limes	D				2003
Lindos					1994
LOCH 3754 Adlon	(D)				not listed
Lona	F	CH			1997
Lucius	D				2006
Ludwig	D	A	PL	CZ	1998
Lynx	(UK)				1992
Macro	UK				2000
Magister	D	CZ			2005
Magnus	D	A			2000
Malacca	UK				1999
Manager	D	DK			2006
Mandub	D				2003
Manhattan	D	A			2002
Marcheval	F				2002
Marin	D				2006
Markiza	PL				2007
Marksman	UK
Marshal	S				2001
Mascot	UK
Maverick	D				1999
Maxyl	F				2005
Mendel	F				2004
Mercato	F				2005
Meteor	D	PL			2006
Meunier	D	F			1998
Mewa	PL				1999
Mikon	(D)				1988
Milvus	D				2004
Mirage	D				2006
Monopol	D				1975
Monsun	D				2002
Monty	UK
Mulan	D	A			2006
Musketeer	UK
Muza	PL				2004
Nadobna	PL				2003
Naridana	PL				2007
Nateja	PL				2008
Naturastar	D				2002
Nirvana	F				2001
Nuage	F				2006
Nutka	PL				2001
Oakley	UK	DK			2007
Octet	F				2007
Olivin	D	PL			1999
Opus	D	DK			2003
Oratorio	F				1995
Ordeal	F				1998
Orestis	(D)				1988
Ornicar	F				1998
Orpic	F				1998
Orvantis	F				2000
Ostka Strzelecka	PL				2005
P05311	F
P05312	F
P06079	F
Paladain	F				2006
Paledor	F				2005
Pamier	D				2008
Parador	F				2000
Paroli	D	DK			2004
Petrus	D				1996
Philius
Piko	D				1994
Portland	DK
Potenzial	D	DK			2006
PR 22 R 28	F				2000
PR22R20	F				2002
PR22R58	F	I			2000
Premio	F				2007
Prinz	(D)				1997
Privileg	D				2004
Profilus	D				2008
Pulsar	F				1998
Pytagor	F				2002
Quatuor	F				2002
Quebon	D	F			2004
Rainer	A				2006
Raison	F				2006
Ramiro	(D)				1989
Recital	F				1986
Renan	F				1989
Retro	D				2007
Rialto	CZ				1999
Richepain	F				2006
Ritmo	D	CZ	S	DK	1993
Robigus	UK	PL			2003
Romanus	D	A			2000
Rosario	F	DK			2004
Royssac	F				2002
Rubens	PL	F			2003
Runal	F	CH			1998
Rywalka	PL				2003
Samurai	F	DK			2005
Sankara	F				2004
Satyna	PL				2004
Savannah	(UK)				1998
Schamane	D	DK			2005
Scorpion 25	F				2002
Semafor	F				2001
Semper	CZ				1999
Senat	DK				2000
Seyrac	F				2006
Sisley	F				1998
Skagen	D				2006
Skalmeje	D	DK			2006
Skater	D				2000
Slejpner	DK	S
Smuga	PL				2004
Smuggler	DK
Sobi	D				2004
Sogood	F				2006
Soissons	F	UK
Sokrates	D				2001
Solist	DK				2000
Solitär	D				2004
Solstice	UK				2002
Sophytra	D				2008
Sperber	(D)				1982
Stava	S	PL
Striker	D				2004
Sukces	PL				2001
SW Gnejs	S
SW Harnesk	S
SW Harpun	S
SW Hurtig	S
SW Skotte	S
SW Tataros	NL				2002
SW Topper	D				2002
Symbol	DK				2001
Tabasco	D				2008
Taifun	D				2003
Tamaro	F	CH			1997
Tambor	D				1993
Tapidor	F				2001
Tarso	D	S			1994
Tiger	D				2001
Timber	UK				2007
Titlis	F				2001
Toisondor	F				2004
Tommi	D	DK			2002
Tonacja	PL				2001
Toras	D	A			2004
Torkil	DK				2006
Toronto	D				1990
Tower	CZ				1998
Transit	D				1994
Trappe	PL				2008
Travix	(D)				2001
Trintella	DK
Trocadero	F				2001
Tuareg	D	DK			2005
Tukan	D	DK	B		2006
Tulsa	D	A	DK		2004
Türkis	D	PL			2004
Tuscan	DK
Urban	(D)				1980
Vanek	PL
Velocity	UK
Versailles	F	CZ	NL	DK	1997
Viscount	UK				2009
Vitus					2005
Vivant	NL	F			1991
Welford	UK				2004
Winnetou	D	A			2002
Wydma	PL				2005
Xenos	A				1998
Xi19.	UK				2002
Zanatan	DK
Zawisza	PL				2004
Zebedee	UK				2007
Zentos	D				1989
Zobel	D				2006
Zyta	PL				1999
*Column B gives the country of the first listing as of 2010. Changes might have occurred to the date of this publication.
**Abbreviations for countries:		D = Germany
		F = France
		PL = Poland
		DK = Denmark
		A = Austria
		CZ = Czech Republic
		UK = United Kingdom
		S = Sweden
		CH = Switzerland
		HU = Hungary
		I = Italy
		B = Belgium
		NL = Netherlands
